# Supplementary material for: Genome-Wide Analysis of VILLIN Gene Family Associated with Stress Responses in Cotton (Gossypium spp.)
Source: Curr Issues Mol Biol. 2024 Mar 11;46(3):2278–300. doi: 10.3390/cimb46030146 (PMC10969196; doi:10.3390/cimb46030146)
Supplement: Supplementary file 1 [file cimb-46-00146-s001.zip › S1 Table.xlsx]

## Sheet: Sheet1
Supplementary Table S1: Protein sequences of all 94 VLNs in Gossypium species (Gossypium hirsutum, Gossypium arboreum, Gossypium barbadense, Gossypium darwinii, Gossypium herbaceum, Gossypium mustelinum, Gossypium rainmondii, and Gossypium tomentosum).
Accession Number	Species	Sequences (Protein)
Gohir.D01G187300	Gossypium hirsutum	MSSPAKVLDPAFQGVGQKPGTEIWRIENFQPVPLPKSDYGKFYMGDSYIVLQTTPSKGGSYLYDIHFWIGKDTTQDEAGTAAIKTIELDAVLGGRAVQHRELQGHESDKFLSYFKPCIIPLEGGIATGFKKPEEEEFEKRLYVCRGKRVVRLKQVPFARSSLNHDDVFILDTQNKIYQFNGANSNIQERAKALEVIQFLKEKYHDGTCDVAIVDDGKLDTESDSGEFWVLFGGFAPIGKKIHNEDDLIPETYPAKLYSITDGEVKIVEGELSKGLLENNKCYLLDCGAEVFVWVGRVTQVEDRKAASQAAEDFVGSQQRPKATRITRVIQGYETNSFKANFDSWPAGSTAPGGEEGRGKVAALLKQQGVGIKGMTKSAPVIEEVPPLLEGSGKMEVWCI…
Gohir.D01G120500	Gossypium hirsutum	MSSSKVLDPAFQGVGQKPGTEIWRIENFQPVPLQKSDYGKFYMGDSYIVLHTIHSKAGSHMYDIHFWIGKDTSQDEAGAAAIKTVELDAALGGRAVQHRELQGHESDKFLSYFKPCIVPLEGGVASGFKTPEEEVFETRLYICKGKRVVKLKQIPFARSSLNHDDVFILDTENKIYQFNGANSNIQERAKALEIIQFLKEKYHGGVCNVAIVDDGKLDTESDSGEFWVLFGGFAPLGKKASSEDDVIPESTPAKLYSITEGEVKPIEGELSKSMLENSKCYLLDCGAEIFVWIGRATQVEERKVATQSAEDFVASHNRPRATRITRLIQGYETSSFKSNFDSWPAASATPGGDDGRGKVAALLKQQKVAVKGLTKTAPVQEEVPLLEGGGKMEVWCIDD…
Gohir.D08G029300	Gossypium hirsutum	MAVSMRDLDPAFQGAGQKAGIEIWRIENFRPVPVPKSSYGKFFTGDSYVILKTTALKSGALRHDIHYWLGKDTSQDEAGAAAVKTVELDAALGGRAVQYREVQGHETEKFLSYFKPCIIPQEGGVASGFKHVQEEEHKIRMFVCRGKHVVHVKEVPFARSSLNHDDIFILDTKSKIFQFNGSNSSIQERAKALEVVQYIKDTYHDGKCEVAAIEDGKLMADAETGEFWGFFGGFAPLPRKTASDEDRTVQSHTAKLLSVEKGQAKPVDADSLTRELLDTNKCYILDCGLEVFVWMGRNTSLDERKTASGAAEELICGSDRPKSQIIRVIEGFETVVFKSKFESWPQTTNVAVTEDGRSKVAALLRRQGLNVKGLAKAAPAKEEPQPYIDCTGNLQVWRV…
Gohir.D11G329100	Gossypium hirsutum	MSSSVKLLDPAFQGAGQKPGIEIWRIENFQAVPLPKSNYGEFYMGDSYIVLQTTPGKGGSNLYDIHFWIGKDTSQDEALTAAIKTVELDAVLGGRAVQHRELQGHESDKFLSYFKPCIIPLEGGIASGFKKPEEEEYEARLYVCRGKRVVKLKQVPFARSSLNHDDVFILDTRNKIYQFNGVNSNIQERAKALEVVQFLKEKYHDGTCSVAIVEDGELYTRSNSGEFWVLLGGFAPLNKKTTGEDDVIPETTPTKLYSITDGEMKPVEGELSKGLLGNNKCYLLDCGAEVFVWVGRVTQVEVRKAASRVAEDFVTGENRAKTARITRVIQGYENNSFKSKFDSWPEGSTAPGGEEVKGKGKGKVAAFLKQQGVGAKGTIKSVQVVEEVPALLEDGGKME…
Gohir.A11G312600	Gossypium hirsutum	MSSSVKLLDPAFQGAGQKPGIEIWRIENFQPVPLPMSNYGEFYMGDSYIVLQTTPGKGGSNLYDIHFWIGKDTSQDEALAAAIKTVELDAVLGGRAVQHRELQGHESDKFLSYFKPCIIPLEGGIASGFKKPEEEEFETRLYVCRGKRVVKLKQVPFARSSLNHDDVFILDTRNKIYQFNGVNSNIQERAKALEVVQFLKEKYHDGTCSVAIVEDGELYTRSNSGEFWVLLGGFAPLNKKATAEDDVIPETTSTKLYSITDGEMKPVEGELSKGLLGNNKCYLLDCGAEVFVWVGRATQVEDRKAASRVAEDFVTGENRAKIARITRVIQGYENNSFKSKFDSWPEGCTAPGGEEIKGKGKGKVAAFLKQQGVGVKGTIKSVQVVEEVPALLEDGGKME…
Gohir.A08G018700	Gossypium hirsutum	MAVSMRDLDPAFQGAGQKAGIEIWRIENFRPVPVPKSSYGKFFTGDSYVILKTTALKSGALRHDIHYWLGKDTSQDEAGAAAVKTVELDAALGGRAVQYREVQGHETEKFLSYFKPCIIPQEGGVASGFKHVQEEEHKIRMFVCRGKHVVHVKEVPFARSSLNHDDIFILDTKSKIFQFNGSNSSIQERAKALEVVQYIKDTYHDGKCEVAAIEDGKLMADAETGEFWGFFGGFAPLPRKTASDEDRTVQSHTAKLLSVEKGQAKPVDADSLTRELLDTNKCYILDCGLEVFVWMGRNTSLDERKTASGAAEELIRGSDRPKSQIIRVIEGFETVVFKSKFESWPQTTNVAVTEDGRSKVAALLRRQGLNVKGLAKAAPAKEEPQPYIDCTGNLQVWRV…
Gohir.D03G069500	Gossypium hirsutum	MSSSSKVLDSAFQGVGQKPGTEIWRIENFQPVPLPKSDYGKFYLGDSYIVLQTTPSKGGSYLYDIHFWIGKDTSQDEAGTAAIKTVELDAVLGGRAVQHRELQGHESDKFLSYFKPCIIPLEGGVASGFKTAEEEEFETRLYVCRGKRVVRLKQVPFARSSLNHDDVFILDTQNKIYQFNGANSNIQERAKALEVIQFLKEKYHEGTCNVAIVDDGKLDTESDSGEFWVLFGGFAPIGKKVTSEDDVIPETTPAKLYSITDGEVKIVEGELSKGLLENNKCYLLDCGAEIFVWVGRVTQVEDRKAASQVAEDFIAGQNRPKTTRITRVIQGYETNSFKSNFDSWPAGSAAPGAEEGRGKVAALLKQQGVGVKGMSKSAPMNEEVPPLLDGGGKMEVWCI…
Gohir.A05G089000	Gossypium hirsutum	MAFYSKDVDPVFYGAGAKPGLEIWCIEKLRLVPVPKSPIGIFYSGSAYVVLSTSVLKCGPTQHDIHYWLGNDANEVDSALASDKALELDAALGSCAVQYREVQGQETEKFLSYFKPCIIPVEGVFTTQEGASNGDTYQVTLLTCKGDHVAHVKEVPFSRSSLNHNDVFILDTASKIFLFCGCNSSIQERAKALEVVQYIKENKHSGKCEVATIEDGKLVGDSDVGEFWSLFGGYAPIPRDSALGGPQQVDRPVTLFWISLQGKLSQIGSDSLEKDMLEKNKCYMLDCGAEVFVWMGRNTLITERKTSISAAEDFLRKQERSNGTHLTFLTEGLETSIFKSYFNSWPQTAETKLYDEGREKVAAIFKHQGYEVKELPEEDVQSYINCRGTLKVWRVNCHE…
Gohir.A13G212400	Gossypium hirsutum	MRNLDQAFQGAGQKAYPFTSETTFHGLICIVVCNITICLAQTFASKSGVLRHDIHYWLGKDTSQDEAGAAAVKTIELDAALGGRAVQYREVQDQETNKFLSLFKPCIMPQEGGVATGFKQVDEDEYKTRLLVCKGKQYVQVPFARSTLNHENIFILDTRSKIFQFNGSNTSIQERAKALEAVQYIRDTYHDGKCDIATIEDGKLMADADSGEFWALFGGFAPLPRKTAARDEDTTTGSHPTKKLLSVEKGKADPIEVDSLTRELLDTDKCYILDCGLEVYVWMGRNTSLDERKSASRVAEELLRDSDRPKSHLIRVIEGFETITFRSKFESWPQTTNATVTEEGRGKVAALLQRQGLNVKGLLKAAPEKEEPQAHIDCTGNLQVWRVNGQNKVLLSAAD…
Gohir.A01G131200	Gossypium hirsutum	MSSSKVLDPAFQGVGQKPGTEIWRIENFQPVPLQKSDYGKFYMGDSYIVLHTIHSKAGSHMYDIHFWIGKDTSQDEAGAAAIKTVELDAALGGRAVQHRELQGHESDKFLSYFKPCIVPLEGGVASGFKTPEEEVFETRLYICKGKRVVKLKQIPFARSSLNHDDVFILDTENKIYQFNGANSNIQERAKALEIIQFLKEKYHGGVCNVAIVDDGKLDTESDSGEFWVLFGGFAPLGKKASSEDDVIPESTPAKLYSITEGEVKPIEGELLKSILENSKCYLLDCGAEIFVWIGRATQVEERKVATQSAEDFVASHNRPKATRITRLIQGYETSSFKSNFDSWPAASATPGGDDGRGKVAALLKQQKVAVKGLTKTAPVQEEVPLLEGGGKMEVWCIDD…
Gohir.A01G197100	Gossypium hirsutum	MSSPAKVLDPAFQGVGQKPGTEIWRIENFQPVPLPKSDYGKFYMGDSYIVLQTTPSKGGSYLYDIHFWIGKDTTQDEAGTAAIKTIELDAVLGGRAVQHRELQGHESDKFLSYFKPCIIPLEGGIATGFKKPEEEEFEKRLYVCRGKRVVRLKQVPFARSSLNHDDVFILDTQNKIYQFNGANSNIQERAKALEVIQFLKEKYHDGTCDVAIVDDGKLDTESDSGEFWVLFGGFAPIGKKVHNEDDLIPETYPAKLYSITGGEVKVVEGELSKGLLENNKCYLLDCGAEVFVWVGRVTQVEDRKAASQAAEDFVGSQQRPRATRITRVIQGYETNSFKANFDSWPAGSTAPGGEEGRGKVAALLKQQGVGIKGMTKSAPVIEEVPPLLEGSGKMEVWCI…
Gohir.D13G216500	Gossypium hirsutum	MSLAVSMRNLDQAFQGAGQKAYPFTSETTFHGPICVVVCNITICLAQTFASKSGVLRHDIHYWLGKDTSQDEAGAAAVKTIELDAVLGGRAVQYREVQDQETNKFLSLFKPCIMPREGGVATGFKQVDEDEYKTRLLVCKGKQCVQVPFARSTLNHENIFILDTQSKIFQFNGSNTSIQERAKALEVVQYIRDTYHDGKCDIATIEDGKLMADADGGEFWALFGGFAPLPRKTAARGEDTTTDSHPTKKLLRVEKGKADPIEVDSLTRELLDTDKCYILDCGLEVYVWMGRNTSLDKRKSASSVAEELLRDSDRPKSHLIRVIGGFETVTFRSKFESWPQTTNATVTEEGRGKVAALLQRQGLNVKGLLKAAPEKEEPQAHIDCTGNLQVWRVNGQNKV…
Gohir.D05G090000	Gossypium hirsutum	MAFYSKDVDPVFHGAGAKPGLEIWCIEKLRLVPVTKSSIGKFYSGSAYVVLSTTVLKSGPTQHDIHYWLGNDANEVDSALASDKALELDAALGSCAVQYREVQGQETEKFLSYFKPCIIPVEGVFTTQEGALNGDTYQVTLLTCKGDHVAHVKEVPFSRSSLNHNDVFILDTASKIFLFCGCNSSIQERAKALEVVQYIKENKHSGKCEVATIEDGKLVGDSDVGEFWSLFGGYAPIPRDSALGGPQQVDSPVTLFWISLQGKLSQIGSDSLEKDMLEKNKCYMLDCGAEVFVWMGRNTLITERKTSISAAEDFLRKQERSNGTHLTFLTEGLETSIFKSYFNSWPQTAETKLYDEGREKVAAIFKHQGYEVKELPEEDVQSYINCRGTLKVWRVNGHE…
Gohir.A02G107500	Gossypium hirsutum	MSSSSKVLDSAFQGVGQKPGTEIWRVENFQPVPLPKSDYGKFYMGDSYIVLQTTPSKGGSYLYDIHFWIGKDTSQDEAGTAAIKTVELDAVLGGRAVQHRELQGHESDKFLSYFKPCIIPLEGGVASGFKTAEEEEFETRLYVCRGKRVVRLKQVPFARSSLNHDDVFILDTQNKIYQFNGANSNIQERAKALEVIQFLKEKYHEGTCNVAIVDDGKLDTESDSGEFWVLFGGFAPIGKKVTSEDDVIPETTPAKLYSITDGEVKIVEGELSEGLLENNKCYLLDCGVEIFVWVGRVTQVEDRKAASQVAEDFIVGQNRPKTTRITRVIQGYETNSFKSNFDSWPAGSAAPGAEEGRGKVAALLKQQGVGVKGMSKSAPVNEEVPPLLDGSGKTEVWFI…
Cotton_A_02524_BGI-A2	Gossypium arboreum	LAVSMRNLDQAFQGAGQKAGIEIWRIENSRPVSLPTSSYGKFFTGDSYIILKASIESGLICIVVCNITICLAQTFASKSGVLRHDIHYWLGKDTSQDEAGAAAVKTIELDAALGGRAVQYREVQDQETNKFLSLFKPCIMPWEGGVATGFKQVDEDEYKTRLLVCKGKQYVQVKEASPFARSTLNHENIFILDTQSKIFQFNGSNTSIQERAKALEAVQYIRDTYHDGKCDIATIEDGKLMADADSGEFWALFGGFAPLPRKTAARDEDTTTGSHPTKKLLSVEKGKADPIEVDSLTRELLDTDKCYILDCGLEVYVWMGRNTSLDERKSASRVAEELLRDSDRPKSHLIRVIEGFETITFRSKFESWPQTTNATVTEEGRGKVAALLQRQGLNVKGLL…
Cotton_A_06722_BGI-A2	Gossypium arboreum	MAVSMRDLDPAFQGAGQKAYPSLFETCIVMCGIEIWRIENFRPVPVPKSSYGKFFTGDSYTTALKSGALRHDIHYWLGKDTSQDEAGAAAVKTVELDAALGGRAVQYREVQGHETEKFLSYFKPCIIPQEGGVASGFKHVQEEEHKIRMFVCRGKHVVHVPFARSSLNHDDIFILDTKSKIFQFNGSNSSIQERAKALEVVQYIKDTYHDGKCEVAAIEDGKLMADAETGEFWGFFGGFAPLPRKTASDEDRTVQSHTAKLLSVEKGQAKPVDADSLTRELLDTNKCYILDCGLEVFVWMGRNTSLDERKTASGAAEELIRGSDRPKSQIIRVIEGFETVVFKSKFESWPQTTNVAVTEDGRSKVAALLRRQGLNVKGLAKAAPAKEEPQPYIDCTGNL…
Cotton_A_06625_BGI-A2	Gossypium arboreum	MSSSVKLLDPAFQGAGQKPGIEIWRIENFQPVPLPKSNYGEFYMGDSYIVLQTTPGKGGSNLYDIHFWIGKDTSQDEALAAAIKTVELDAVLGGRAVQHRELQGHESDKFLSYFKPCIIPLEGGIASGFKKPEEEEFETRLYVCRGKRVVKLKQVPFARSSLNHDDVFILDTRNKIYQFNGVNSNIQERAKALEVVQFLKEKYHDGTCSVAIVEDGELYTRSNSGEFWVLLGGFAPLNKKATAEDDVIPETTSTKLYSITDGEMKPVEGELSKGLLGNNKCYLLDCGAEVFVWVGRATQVEDRKAASRVAEDFVTGENRAKIARITRVIQGYENNSFKSKFDSWPEGSTAPGGEEIKGKGKGKVAAFLKQQGVGVKGTIKSVQVVEEVPALLEDGGKME…
Cotton_A_15323_BGI-A2	Gossypium arboreum	MSSPAKVLDPAFQGVGQKPGTEIWRIENFQPVPLPKADYGKFYMGDSYIVLQTTPSKGGSYLYDIHFWIGKDTTQDEAGTAAIKTIELDAVLGGRAVQHRELQGHESDKFLSYFKPCIIPLEGGIATGFKKPEEEEFEKRLYVCRGKRVVRLKQVPFARSSLNHDDVFILDTQNKIYQFNGANSNIQERAKALEVIQFLKEKYHDGTCDVAIVDDGKLDTESDSGEFWVLFGGFAPIGKKVHNEDDLIPETYPAKLYRLALFISYSLVLISFFLFSKRKRRKGYLDITGGEVKVVEGELSKGLLENNKCYLLDCGAEVFVWVGRVTQVEDRKAASQAAEVELEEWFFFMYFKNMNSNSGPFYLQDFVGSQQRPKATRITRVIQGYETNSFKANFDSWPA…
Cotton_A_33433_BGI-A2	Gossypium arboreum	MINSFFFLLRGTEIWRIENFQPVPLQKSDYGKFYMGDSYITIHSKAGSHMYDIHFWIGKDTSQDEAGAAAIKTVELDAALGGRAVQHRELQGHESDKFLSYFKPCIVPLEGGVASGFKTPEEEVFETRLYICKGKRVVKLKQIPFARSSLNHDDVFILDTENKIYQFNGANSNIQERAKALEIIQFLKEKYHGGVCNVAIVDDGKLDTESDSGEFWVLFGGFAPLGKKASSEDDVIPESTPAKLYSITEGEVKPIEGELLKSILENSKCYLLDCGAEIFVWIGRATQVEERKVATQSAEDFVASHNRPKATRITRLIQGYETSSFKSNFDSWPAASATPGGDDGRGKVAALLKQQKVAVKGLTKTAPVQEEVPLLEGGGKMEVWCIDDSAKTPLPKEDI…
Cotton_A_12933_BGI-A2	Gossypium arboreum	MAFYSKDVDPVFYGAGAKPGLEIWCIEKLRLVPVPKSPIGIFYSGSAYVVLSTSVLKCGPTQHDIHYWLGNDANEVDSALASDKALELDAALGSCAVQYREVQGQETEKFLSYFKPCIIPVEGVFTTQEGASNGDTYQVTLLTCKGDHVAHVKEVPFSRSSLNHNDVFILDTASKIFLFCGCNSSIQERAKALEVVQYIKENKHSGKCEVATIEDGKLVGDSDVGEFWSLFGGYAPIPRDSALGGPQQVDRPVTLFWISLQGKLSQIGSDSLEKDMLEKNKCFMLDCGAEVFVWMGRNTLITERKTSISAAEDFLRKQERSNGTHLTFLTEGLETLIFKSYFNSWPQTAETKLYDEGREKVAAIFKHQGYEVKELPEEDVQSYINCRGTLKVWRVNGHE…
Cotton_A_40893_BGI-A2	Gossypium arboreum	MSSSSKVLDSAFQGVGQKPGTEIWRVENFQPVPLPKSDYGKFYMGDSYIVLQTTPSKGGSYLYDIHFWIGKDTSQDEAGTAAIKTVELDAVLGGRAVQHRELQGHESDKFLSYFKPCIIPLEGGVASGFKTAEEEEFETRLYVCRGKRVVRLKQVPFARSSLNHDDVFILDTQNKIYQFNGANSNIQERAKALEVIQFLKEKYHEGTCNVAIVDDGKLDTESDSGEFWVLFGGFAPIGKKVTSEDDVIPETTPAKLYSNQLQILELLSIISRSKRHSFQFILLVQCHIITDGEVKIVEGELSKGLLENNKCYLLDCGVEIFVWVGRVTQVEDRKAASQVAEVEIEATLLHVFLGSEFSFPTFYLQDFIVGQNRPKTTRITRVIQGYETNSFKSNFDSWP…
Cotton_A_12934_BGI-A2	Gossypium arboreum	MSRGSYLCEIWFHGLSSKEDLYAHVDWVSKMKYKKVKEIYSFTQDDLTTEDVLVLDCHKEIYVWIGRHSTIKSKQEALNLGLKFLQTNILEEELFLEAPIYVVTEGHEPPFFTCFFEWDPSKANMHGNSFERKLATLKGKTSTGTAPSRNALKPRSRDATPDGLRSRSSSSNGWERSFSPASTVSGSHLKFSDNYSISSPTPVARKLFTGSSPYQDSPVVEPSSPSTNENSHQIDANETSANSLIYPYQRLTVSSTEPVSGIDVTKREAYLSEEEFAEKIGMPKGAFYKLPKWRQNKLKMAVDLF
Gobar.A02G122600	Gossypium barbadense	MSSSSKVLDSAFQGVGQKPGTEIWRVENFQPVPLPKSDYGKFYMGDSYIVLQTTPSKGGSYLYDIHFWIGKDTSQDEAGTAAIKTVELDAVLGGRAVQHRELQGHESDKFLSYFKPCIIPLEGGVASGFKTAEEEEFETRLYVCRGKRVVRLKQVPFARSSLNHDDVFILDTQNKIYQFNGANSNIQERAKALEVIQFLKEKYHEGTCNVAIVDDGKLDTESDSGEFWVLFGGFAPIGKKVTSEDDVIPETTPAKLYSITDGEVKIVEGELSKGLLENNKCYLLDCGVEIFVWVGRVTQVEDRKAASQVAEDFIVGQNRPKTTRITRVIQGYETNSFKSNFDSWPAGSAAPGAEEGRGKVAALLKQQGVGVKGMSKSAPVNEEVPPLLDGSGKTEVWFI…
Gobar.A13G232100	Gossypium barbadense	MSLAVSMRNLDQAFQGAGQKAYPFTSETTFHGLICIVVCNITICLAQTFASKSGVLRHDIHYWLGKDTSQDEAGAAAVKTIELDAALGGRAVQYREVQDQETNKFLSLFKPCIMPQEGGVATGFKQVDEDEYKTRLLVCKGKQYVQVPFARSTLNHENIFILDTQSKIFQFNGSNTSIQERAKALEAVQYIRDTYHDGKCDIATIEDGKLMADADSGEFWALFGGFAPLPRKTAARDEDTTTGSHPTKKLLSVEKGKADPIEVDSLTRELLDTDKCYILDCGLEVYVWMGRNTSLDERKSASRVAEELLRDSDRPKSHLIRVIEGFETITFRSKFESWPQTTNATVTEEGRGKVAALLQRQGLNVKGLLKAAPEKEEPQAHIDCTGNLQVWRVNGQNKV…
Gobar.D05G089700	Gossypium barbadense	MAFYSKDVDPVFHGAGAKPGLEIWCIEKLRLVPVTKSSIGKFYSGSAYVVLSTTVLKSGPTQHDIHYWLGNDANEVDSALASDKALELDAALGSCAVQYREVQGQETEKFLSYFKPCIIPVEGVFTTQEGALNGDTYQVTLLTCKGDHVAHVKEVPFSRSSLNHNDVFILDTASKIFLFCGCNSSIQERAKALEVVQYIKENKHSGKCEVATIEDGKLVGDSDVGEFWSLFGGYAPIPRDSALGGPQQVDSPVTLFWISLQGKLSQIGSDSLEKDMLEKNKCYMLDCGAEVFVWMGRNTLITERKTSISAAEDFLRKQERSNGTHLTFLTEGLETSIFKSYFNSWPQTAETKLYDEGREKVAAIFKHQGYEVKELPEEDVQSYINCRGTLKVWRVNGHE…
Gobar.A05G093000	Gossypium barbadense	MAFYSKDVDPVFYGAGAKPGLEIWCIEKLRLVPVPKSPIGIFYSGSAYVVLSTSVLKCGPTQHDIHYWLGNDANEVDSALASDKALELDAALGSCAVQYREVQGQETEKFLSYFKPCIIPVEGVFTTQEGASNGDTYQVTLLTCKGDHVAHVKEVPFSRSSLNHNDVFILDTASKIFLFCGCNSSIQERAKALEVVQYIKENKHSGKCEVATIEDGKLVGDSDVGEFWSLFGGYAPIPRDSALGGPQQVDRPVTLFWISLQGKLSQIGSDSLEKDMLEKNKCYMLDCGAEVFVWMGRNTLITERKTSISAAEDFLRKQERSNGTHLTFLTEGLETSIFKSYFNSWPQTAETKLYDEGREKVAAIFKHQGYEVKELPEEDVQSYINCRGTLKVWRVNCHE…
Gobar.A01G133800	Gossypium barbadense	MSSSKVLDPAFQGVGQKPGTEIWRIENFQPVPLQKSDYGKFYMGDSYIVLHTIHSKAGSHMYDIHFWIGKDTSQDEAGAAAIKTVELDAALGGRAVQHRELQGHESDKFLSYFKPCIVPLEGGVASGFKTPEEEVFETRLYICKGKRVVKLKQIPFARSSLNHDDVFILDTENKIYQFNGANSNIQERAKALEIIQFLKEKYHGGVCNVAIVDDGKLDTESDSGEFWVLFGGFAPLGKKASSEDDVIPESTPAKLYSITEGEVKPIEGELLKSILENSKCYLLDCGAEIFVWIGRATQVEERKVATQSAEDFVASHNRPKATRITRLIQGYETSSFKSNFDSWPAASATPGGDDGRGKVAALLKQQKVAVKGLTKTAPVQEEVPLLEGGGKMEVWCIDD…
Gobar.A01G209600	Gossypium barbadense	MSSPAKVLDPAFQGVGQKPGTEIWRIENFQPVPLPKSDYGKFYMGDSYIVLQTTPSKGGSYLYDIHFWIGKDTTQDEAGTAAIKTIELDAVLGGRAVQHRELQGHESDKFLSYFKPCIIPLEGGIATGFKKPEEEEFEKRLYVCRGKRVVRLKQVPFARSSLNHDDVFILDTQNKIYQFNGANSNIQERAKALEVIQFLKEKYHDGTCDVAIVDDGKLDTESDSGEFWVLFGGFAPIGKKVHNEDDLIPETYPAKLYSITGGEVKVVEGELSKGLLENNKCYLLDCGAEVFVWVGRVTQVEDRKAASQAAEDFVGSQQRPRATRITRVIQGYETNSFKANFDSWPAGSTAPGGEEGRGKVAALLKQQGVGIKGMTKSAPVIEEVPPLLEGSGKMEVWCI…
Gobar.D03G082600	Gossypium barbadense	MSSSSKVLDSAFQGVGQKPGTEIWRIENFQPVPLPKSDYGKFYLGDSYIVLQTTPSKGGSYLYDIHFWIGKDTSQDEAGTAAIKTVELDAVLGGRAVQHRELQGHESDKFLSYFKPCIIPLEGGVASGFKTAEEEEFETRLYVCRGKRVVRLKQVPFARSSLNHDDVFILDTQNKIYQFNGANSNIQERAKALEVIQFLKEKYHEGTCNVAIVDDGKLDTESDSGEFWVLFGGFAPIGKKVISEDDVIPETTPAKLYRITDGEVKTVEGELSKGLLENNKCYLLDCGAEIFVWVGRVTQVEDRKAASQVAEDFIAGQNRPKTTRITCVIQGYETNSFKSNFDSWPAGSAAPGAEEGRGKVAALLKQQGVGVKGMSKSAPMNEEVPPLLDGGGKMEVWCI…
Gobar.D01G224900	Gossypium barbadense	MSSPAKVLDPAFQGVGQKSGTEIWRIENFQPVPLPKSDYGKFYMGDSYIVLQTTPSKGGSYLYDIHFWIGKDTTQDEAGTAAIKTIELDAVLGGRAVQHRELQGHESDKFLSYFKPCIIPLEGGIATGFKKPEEEEFEKRLYVCRGKRVVRLKQVPFARSSLNHDDVFILDTQNKIYQFNGANSNIQERAKALEVIQFLKEKYHDGTCDVAIVDDGKLDTESDSGEFWVLFGGFAPIGKKIHNEDDLIPETYPAKLYSITDGEVKIVEGELSKGLLENNKCYLLDCGAEVFVWVGRVTQVEDRKAASQAAEDFVGSQQRPKATRITRVIQGYETNSFKANFDSWPAGSTAPGGEEGRGKVAALLKQQGVGIKGMTKSAPVIEEVPPLLEGSGKMEVWCI…
Gobar.D01G144400	Gossypium barbadense	MSSSKVLDPAFQGVGQKPGTEIWRIENFQPVPLQKSDYGKFYMGDSYIVLHTIHSKAGSHMYDIHFWIGKDTSQDEAGAAAIKTVELDAALGGRAVQHRELQGHESDKFLSYFKPCIVPLEGGVASGFKTPEEEVFETRLYICKGKRVVKLKQIPFARSSLNHDDVFILDTENKIYQFNGANSNIQERAKALEIIQFLKEKYHGGVCNVAIVDDGKLDTESDSGEFWVLFGGFAPLGKKASSEDDVIPESTPAKLYSITEGEVKPIEGELSKSMLENSKCYLLDCGAEIFVWIGRATQVEERKVATQSAEDFVASHNRPRATRITRLIQGYETSSFKSNFDSWPAASATPGGDDGRGKVAALLKQQKVAVKGLTKTAPVQEEVPLLEGGGKMEVWCIDD…
Gobar.A11G341700	Gossypium barbadense	MSSSVKLLDPAFQGAGQKPGIEIWRIENFQPVPLPMSNYGEFYMGDSYIVLQTAPGKGGSNLYDIHFWIGKDTSQDEALAAAIKTVELDAVLGGRAVQHRELQGHESDKFLSYFKPCIIPLEGGIASGFKKPEEEEFETRLYVCRGKRVVKLKQVPFARSSLNHDDVFILDTRNKIYQFNGVNSNIQERAKALEVVQFLKEKYHDGTCSVAIVEDGELYTRSNSGEFWVLLGGFAPLNKKATAEDDVIPETTSTKLYSITDGEMKPVEGELSKGLLGNNKCYLLDCGAEVFVWVGRATQVEDRKAASRVAEDFVTGENRAKIARITRVIQGYENNSFKSKFDSWPEGSTAPGGEEIKGKGKGKVAAFLKQQGVGVKGTIKSVQVVEEVPALLEDGGKME…
Gobar.D08G025700	Gossypium barbadense	MAVSMRDLDPAFQGAGQKAGIEIWRIENFRPVPVPKSSYGKFFTGDSYVILKTTALKSGALRHDIHYWLGKDTSQDEAGAAAVKTVELDAALGGRAVQYREVQGHETEKFLSYFKPCIIPQEGGVASGFKHVQEEEHKIRMFVCRGKHVVHVKEVPFARSSLNHDDIFILDTKSKIFQFNGSNSSIQERAKALEVVQYIKDTYHDGKCEVAAIEDGKLMADAETGEFWGFFGGFAPLPRKTASDEDRTVQSHTAKLLSVEKGQAKPVDADSLTRELLDTNKCYILDCGLEVFVWMGRNTSLDERKTASGAAEELIRGSDRPKSQIIRVIEGFETVVFKSKFESWPQTTNVAVTEDGRSKVAALLRRQGLNVKGLAKAAPAKEEPQPYIDCTGNLQVWRV…
Gobar.D11G368300	Gossypium barbadense	MSSSVKLLDPAFQGAGQKPGIEIWRIENFQAVPLPKSNYGEFYMGDSYIVLQTTPGKGGSNLYDIHFWIGKDTSQDEALTAAIKTVELDAVLGGRAVQHRELQGHESDKFLSYFKPCIIPLEGGIASGFKKPEEEEYEARLYVCRGKRVVKLKQVPFARSSLNHDDVFILDTRNKIYQFNGVNSNIQERAKALEVVQFLKEKYHDGTCSVAIVEDGELYTRSNSGEFWVLLGGFAPLNKKTTGEDDVIPETTPTKLYSITDGEMKPVEGELSKGLLGNNKCYLLDCGAEVFVWVGRVTQVEVRKAASRVAEDFVTGENRAKTARITRVIQGYENNSFKSKFDSWPEGSTAPGGEEVKGKGKGKVAAFLKQQGVGAKGTIKSVQVVEEVPALLEDGGKME…
Gobar.D13G247600	Gossypium barbadense	MSLAVSMRNLDQAFQGAGQKAYPFTSETTFHGPICVVVCNITICLAQTFASKSGVLRHDIHYWLGKDTSQDEAGAAAVKTIELDAVLGGRAVQYREVQDQETNKFLSLFKPCIMPREGGVATGFKQVDEDEYKTRLLVCKGKQCVQVPFARSTLNHENIFILDTQSKIFQFNGSNTSIQERAKALEVVQYIRDTYHDGKCDIATIEDGKLMADADGGEFWALFGGFAPLPRKTAARGEDTTTDSHPTKKLLRVEKGKADPIEVDSLTRELLDTDKCYILDCGLEVYVWMGRNTSLDKRKSASSVAEELLRDSDRPKSHLIRVIEGFETVTFRSKFESWPQTTNATVTEEGRGKVAALLQRQGLNVKGLLKAAPEKEEPQAHIDCTGNLQVWRVNGQNKV…
Gobar.A08G023500	Gossypium barbadense	MAVSMRDLDPAFQGAGQKAGIEIWRIENFRPVPVPKSSYGKFFTGDSYVILKTTALKSGALRHDIHYWLGKDTSQDEAGAAAVKTVELDAALGGRAVQYREVQGHETEKFLSYFKPCIIPQEGGVASGFKHVQEEEHKIRMFVCRGKHVVHVKEVPFARSSLNHDDIFILDTKSKIFQFNGSNSSIQERAKALEVVQYIKDTYHDGKCEVAAIEDGKLMADAETGEFWGFFGGFAPLPRKTASDEDRTVQSHTAKLLSVEKGQAKPVDADSLTRELLDTNKCYILDCGLEVFVWMGRNTSLDERKTASGAAEELIRGSDRPKSQIIRVIEGFETVVFKSKFESWPQTTNVAVTEDGRSKVAALLRRQGLNVKGLAKAAPAKEEPQPYIDCTGNLQVWRV…
Godar.A01G226700	Gossypium darwinii	MSSPAKVLDPAFQGVGQKPGTEIWRIENFQPVPLPKSDYGKFYMGDSYIVLQTTPSKGGSYLYDIHFWIGKDTTQDEAGTAAIKTIELDAVLGGRAVQHRELQGHESDKFLSYFKPCIIPLEGGIATGFKKPEEEEFEKRLYVCRGKRVVRLKQVPFARSSLNHDDVFILDTQNKIYQFNGANSNIQERAKALEVIQFLKEKYHDGTCDVAIVDDGKLDTESDSGEFWVLFGGFAPIGKKVHNEDDLIPETYPAKLYSITGGEVKVVEGELSKGLLENNKCYLLDCGAEVFVWVGRVTQVEDRKAASQAAEDFVGSQQRPRATRITRVIQGYETNSFKANFDSWPAGSTAPGGEEGRGKVAALLKQQGVGIKGMTKSAPVIEEVPPLLEGSGKMEVWCI…
Godar.A01G145100	Gossypium darwinii	MSSSKVLDPAFQGVGQKPGTEIWRIENFQPVPLQKSDYGKFYMGDSYIVLHTIHSKAGSHMYDIHFWIGKDTSQDEAGAAAIKTVELDAALGGRAVQHRELQGHESDKFLSYFKPCIVPLEGGVASGFKTPEEEVFETRLYICKGKRVVKLKQIPFARSSLNHDDVFILDTENKIYQFNGANSNIQERAKALEIIQFLKEKYHGGVCNVAIVDDGKLDTESDSGEFWVLFGGFAPLGKKASSEDDVIPESTPAKLYSITEGEVKPIEGELLKSILENSKCYLLDCGAEIFVWIGRATQVEERKVATQSAEDFVASHNRPKATRITRLIQGYETSSFKSNFDSWPAASATPGGDDGRGKVAALLKQQKVAVKGLTKTAPVQEEVPLLEGGGKMEVWCIDD…
Godar.A05G095000	Gossypium darwinii	MAFYSKDVDPVFYGAGAKPGLEIWCIEKLRLVPVPKSPIGIFYSGSAYVVLSTSVLKCGPTQHDIHYWLGNDANEVDSALASDKALELDAALGSCAVQYREVQGQETEKFLSYFKPCIIPVEGVFTTQEGASNGDTYQVTLLTCKGDHVAHVKEVPFSRSSLNHNDVFILDTASKIFLFCGCNSSIQERAKALEVVQYIKENKHSGKCEVATIEDGKLVGDSDVGEFWSLFGGYAPIPRDSALGGPQQVDRPVTLFWISLQGKLSQIGSDSLEKDMLEKNKCYMLDCGAEVFVWMGRNTLITERKTSISAAEDFLRKQERSNGTHLTFLTEGLETSIFKSYFNSWPQTAETKLYDEGREKVAAIFKHQGYEVKELPEEDVQSYINCRGTLKVWRVNCHE…
Godar.D13G261400	Gossypium darwinii	MSLAVSMRNLDQAFQGAGQKAGIEVWRIENSRPVSLPTSSYGKFFTGDSYIILKGPICVVVCNITICLAQTFASKSGVLRHDIHYWLGKDTSQDEAGAAAVKTIELDAVLGGRAVQYREVQDQETNKFLSLFKPCIMPREGGVATGFKQVDEDEYKTRLLVCKGKQCVQVPFARSTLNHENIFILDTQSKIFQFNGSNTSIQERAKALEVVQYIRDTYHDGKCDIATIEDGKLMADADGGEFWALFGGFAPLPRKTAARGEDTTTDSHPTKKLLRVEKGKADPIEVDSLTRELLDTDKCYILDCGLEVYVWMGRNTSLDKRKSASSVAEELLRDSDRPKSHLIRVIEGFETVTFRSKFESWPQTTNATVTEEGRGKVAALLQRQGLNVKGLLKAAPEKE…
Godar.D08G027200	Gossypium darwinii	MAVSMRDLDPAFQGAGQKAGIEIWRIENFRPVPVPKSSYGKFFTGDSYVILKTTALKSGALRHDIHYWLGKDTSQDEAGAAAVKTVELDAALGGRAVQYREVQGHETEKFLSYFKPCIIPQEGGVASGFKHVQEEEHKIRMFVCRGKHVVHVKEVPFARSSLNHDDIFILDTKSKIFQFNGSNSSIQERAKALEVVQYIKDTYHDGKCEVAAIEDGKLMADAETGEFWGFFGGFAPLPRKTASDEDRTVQSHTAKLLSVEKGQAKPVDADSLTRELLDTNKCYILDCGLEVFVWMGRNTSLDERKTASGAAEELIRGSDRPKSQIIRVIEGFETVVFKSKFESWPQTTNVAVTEDGRSKVAALLRRQGLNVKGLAKAAPAKEEPQPYIDCTGNLQVWRV…
Godar.D11G386500	Gossypium darwinii	MSSSVKLLDPAFQGAGQKPGIEIWRIENFQAVPLPKSNYGEFYMGDSYIVLQTTPGKGGSNLYDIHFWIGKDTSQDEALTAAIKTVELDAVLGGRAVQHRELQGHESDKFLSYFKPCIIPLEGGIASGFKKPEEEEYEARLYVCRGKRVVKLKQVPFARSSLNHDDVFILDTRNKIYQFNGVNSNIQERAKALEVVQFLKEKYHDGTCSVAIVEDGELYTRSNSGEFWVLLGGFAPLNKKTTGEDDVIPETTPTKLYSITDGEMKPVEGELSKGLLGNNKCYLLDCGAEVFVWVGRVTQVEVRKAASRVAEDFVTGENRAKTARITRVIQGYENNSFKSKFDSWPEGSTAPGGEEVKGKGKGKVAAFLKQQGVGAKGTIKSVQVVEEVPALLEDGGKME…
Godar.A08G026300	Gossypium darwinii	MAVSMRDLDPAFQGAGQKAGIEIWRIENFRPVPVPKSSYGKFFTGDSYVILKTTALKSGALRHDIHYWLGKDTSQDEAGAAAVKTVELDAALGGRAVQYREVQGHETEKFLSYFKPCIIPQEGGVASGFKHVQEEEHKIRMFVCRGKHVVHVKEVPFARSSLNHDDIFILDTKSKIFQFNGSNSSIQERAKALEVVQYIKDTYHDGKCEVAAIEDGKLMADAETGEFWGFFGGFAPLPRKTASDEDRTVQSHTAKLLSVEKGQAKPVDADSLTRELLDTNKCYILDCGLEVFVWMGRNTSLDERKTASGAAEELIRGSDRPKSQIIRVIEGFETVVFKSKFESWPQTTNVAVTEDGRSKVAALLRRQGLNVKGLAKAAPAKEEPQPYIDCTGNLQVWRV…
Godar.A13G249500	Gossypium darwinii	MSLAVSMRNLDQAFQGAGQKAYPFTSETTFHGLICIVVCNITICLAQTFASKSGVLRHDIHYWLGKDTSQDEAGAAAVKTIELDAALGGRAVQYREVQDQETNKFLSLFKPCIMPQEGGVATGFKQVDEDEYKTRLLVCKGKQYVQVPFARSTLNHENIFILDTQSKIFQFNGSNTSIQERAKALEAVQYIRDTYHDGKCDIATIEDGKLMADADSGEFWALFGGFAPLPRKTAARDEDTTTGSHPTKKLLSVEKGKADPIEVDSLTRELLDTDKCYILDCGLEVYVWMGRNTSLDERKSASRVAEELLRDSDRPKSHLIRVIEGFETITFRSKFESWPQTTNATVTEEGRGKVAALLQRQGLNVKGLLKAAPEKEEPQAHIDCTGNLQVWRVNGQNKV…
Godar.A11G373200	Gossypium darwinii	MSSSVKLLDPAFQGAGQKPGIEIWRIENFQPVPLPMSNYGEFYMGDSYIVLQTAPGKGGSNLYDIHFWIGKDTSQDEALAAAIKTVELDAVLGGRAVQHRELQGHESDKFLSYFKPCIIPLEGGIASGFKKPEEEEFETRLYVCRGKRVVKLKQVPFARSSLNHDDVFILDTRNKIYQFNGVNSNIQERAKALEVVQFLKEKYHDGTCSVAIVEDGELYTRSNSGEFWVLLGGFAPLNKKATAEDDVIPETTSTKLYSITDGEMKPVEGELSKGLLGNNKCYLLDCGAEVFVWVGRATQVEDRKAASRVAEDFVTGENRAKIARITRVIQGYENNSFKSKFDSWPEGSTAPGGEEIKGKGKGKVAAFLKQQGVGVKGTIKSVQVVEEVPALLEDGGKME…
Godar.A02G135700	Gossypium darwinii	MSSSSKVLDSAFQGVGQKPGTEIWRVENFQPVPLPKSDYGKFYMGDSYIVLQTTPSKGGSYLYDIHFWIGKDTSQDEAGTAAIKTVELDAVLGGRAVQHRELQGHESDKFLSYFKPCIIPLEGGVASGFKTAEEEEFETRLYVCRGKRVVRLKQVPFARSSLNHDDVFILDTQNKIYQFNGANSNIQERAKALEVIQFLKEKYHEGTCNVAIVDDGKLDTESDSGEFWVLFGGFAPIGKKVTSEDDVIPETTPAKLYSITDGEVKIVEGELSKGLLENNKCYLLDCGVEIFVWVGRVTQVEDRKAASQVAEDFIVGQNRPKTTRITRVIQGYETNSFKSNFDSWPAGSAAPGAEEGRGKVAALLKQQGVGVKGMSKSAPVNEEVPPLLDGSGKTEVWFI…
Godar.D05G095300	Gossypium darwinii	MAFYSKDVDPVFHGAGAKPGLEIWCIEKLRLVPVTKSSIGKFYSGSAYVVLSTTVLKSGPTQHDIHYWLGNDANEVDSALASDKALELDAALGSCAVQYREVQGQETEKFLSYFKPCIIPVEGVFTTQEGALNGDTYQVTLLTCKGDHVAHVKEVPFSRSSLNHNDVFILDTASKIFLFCGCNSSIQERAKALEVVQYIKENKHSGKCEVATIEDGKLVGDSDVGEFWSLFGGYAPIPRDSALGGPQQVDSPVTLFWISLQGKLSQIGSDSLEKDMLEKNKCYMLDCGAEVFVWMGRNTLITERKTSISAAEDFLRKQERSNGTHLTFLTEGLETSIFKSYFNSWPQTAETKLYDEGREKVAAIFKHQGYEVKELPEEDVQSYINCRGTLKVWRVNGHE…
Godar.D03G089300	Gossypium darwinii	MSSSSKVLDSAFQGVGQKPGTEIWRIENFQPVPLPKSDYGKFYLGDSYIVLQTTPSKGGSYLYDIHFWIGKDTSQDEAGTAAIKTVELDAVLGGRAVQHRELQGHESDKFLSYFKPCIIPLEGGVASGFKTAEEEEFETRLYVCRGKRVVRLKQVPFARSSLNHDDVFILDTQNKIYQFNGANSNIQERAKALEVIQFLKEKYHEGTCNVAIVDDGKLDTESDSGEFWVLFGGFAPIGKKVISEDDVIPETTPAKLYRITDGEVKTVEGELSKGLLENNKCYLLDCGAEIFVWVGRVTQVEDRKAASQVAEDFIAGQNRPKTTRITCVIQGYETNSFKSNFDSWPAGSAAPGAEEGRGKVAALLKQQGVGVKGMSKSAPMNEEVPPLLDGGGKMEVWCI…
Godar.D01G157300	Gossypium darwinii	MYDIHFWIGKDTSQDEAGAAAIKTVELDAALGGRAVQHRELQGHESDKFLSYFKPCIVPLEGGVASGFKTPEEEVFETRLYICKGKRVVKLKQIPFARSSLNHDDVFILDTENKIYQFNGANSNIQERAKALEIIQFLKEKYHGGVCNVAIVDDGKLDTESDSGEFWVLFGGFAPLGKKASSEDDVIPESTPAKLYSITEGEVKPIEGELSKSMLENSKCYLLDCGAEIFVWIGRATQVEERKVATQSAEDFVASHNRPRATRITRLIQGYETSSFKSNFDSWPAASATPGGDDGRGKVAALLKQQKVAVKGLTKTAPVQEEVPLLEGGGKMEVWCIDDSAKTPLPKEDIGKFCSGDCYIVLYTYHSGERKEDYFLCCWIGKDSNEEDQKIAAELANTV…
Godar.D01G240300	Gossypium darwinii	MSSPAKVLDPAFQGVGQKSGTEIWRIENFQPVPLPKSDYGKFYMGDSYIVLQTTPSKGGSYLYDIHFWIGKDTTQDEAGTAAIKTIELDAVLGGRAVQHRELQGHESDKFLSYFKPCIIPLEGGIATGFKKPEEEEFEKRLYVCRGKRVVRLKQVPFARSSLNHDDVFILDTQNKIYQFNGANSNIQERAKALEVIQFLKEKYHDGTCDVAIVDDGKLDTESDSGEFWVLFGGFAPIGKKIHNEDDLIPETYPAKLYSITDGEVKIVEGELSKGLLENNKCYLLDCGAEVFVWVGRVTQVEDRKAASQAAEDFVGSQQRPKATRITRVIQGYETNSFKANFDSWPAGSTAPGGEEGRGKVAALLKQQGVGIKGMTKSAPVIEEVPPLLEGSGKMEVWCI…
Ghe11G42870_WHU-A1	Gossypium herbaceum	MSSSVKLLDPAFQGAGQKPGIEIWRIENFQPVPLPKSNYGEFYMGDSYIVLQTTPGKGGSNLYDIHFWIGKDTSQDEALAAAIKTVELDAVLGGRAVQHRELQGHESDKFLSYFKPCIIPLEGGIASGFKKPEEEEFETRLYVCRGKRVVKLKQVPFARSSLNHDDVFILDTRNKIYQFNGVNSNIQERAKALEVVQFLKEKYHDGTCSVAIVEDGELYTRSNSGEFWVLLGGFAPLNKKATAEDDVIPETTSTKLYSITDGEMKPVEGELSKGLLGNNKCYLLDCGAEVFVWVGRATQVEDRKAASRVAEDFVTGENRAKIARITRVIQGYENNSFKSKFDSWPEGSTAPGGEEIKGKGKGKVAAFLKQQGVGVKGTIKSVQVVEEVPALLEDGGKME…
Ghe01G16630_WHU-A1	Gossypium herbaceum	MSSSKVLDPAFQGVGQKPGTEIWRIENFQPVPLQKSDYGKFYMGDSYIVLHTIHSKAGSHMYDIHFWIGKDTSQDEAGAAAIKTVELDAALGGRAVQHRELQGHESDKFLSYFKPCIVPLEGGVASGFKTPEEEVFETRLYICKGKRVVKLKQIPFARSSLNHDDVFILDTENKIYQFNGANSNIQERAKALEIIQFLKEKYHGGVCNVAIVDDGKLDTESDSGEFWVLFGGFAPLGKKASSEDDVIPESTPAKLYSITEGEVKPIEGELLKSILENSKCYLLDCGAEIFVWIGRATQVEERKVATQSAEDFVASHNRPKATRITRLIQGYETSSFKSNFDSWPAASATPGGDDGRGKVAALLKQQKVAVKGLTKTAPVQEEVPLLEGGGKMEVWCIDD…
Ghe01G25350_WHU-A1	Gossypium herbaceum	MSSPAKVLDPAFQGVGQKPGTEIWRIENFQPVPLPKSDYGKFYMGDSYIVLQTTPSKGGSYLYDIHFWIGKDTTQDEAGTAAIKTIELDAVLGGRAVQHRELQGHESDKFLSYFKPCIIPLEGGIATGFKKPEEEEFEKRLYVCRGKRVVRLKQVPFARSSLNHDDVFILDTQNKIYQFNGANSNIQERAKALEVIQFLKEKYHDGTCDVAIVDDGKLDTESDSGEFWVLFGGFAPIGKKVHNEDDLIPETYPAKLYSITGGEVKVVEGELSKGLLENNKCYLLDCGAEVFVWVGRVTQVEDRKAATQAAEDFVGSQQRPKATRITRVIQGYETNSFKANFDSWPAGSTAPGGEEGRGKVAALLKQQGVGIKGMTKSAPVIEEVPPLLEGSGKMEVWCI…
Ghe05G09630_WHU-A1	Gossypium herbaceum	MAFYSKDVDPVFYGAGAKPGLEIWCIEKLRLVPVPKSPIGIFYTGSAYVVLSTSVLKCGPTQHDIHYWLGNDANEVDSALASDKALELDAALGSCAVQYREVQGQETGKFLSYFKPCIIPVEGVFTTQEGASNGDTYQVTLLTCKGDHVAHVKEVPFSRSSLNHNDVFILDTASKIFLFCGCNSSIQERAKALEVVQYIKENKHSGKCEVATIEDGKLVGDSDVGEFWSLFGGYAPIPRDSALGGPQQVDRPVTLFWISLQGKLSQIGSDSLEKDMLEKNKCYMLDCGAEVFVWMGRNTLITERKTSISAAEDFLRKQERSNGTHLTFLTEGLETSIFKSYFNSWPQTAETKLYDEGREKVAAIFKHQGYEVKELPEEDVQSYINCRGTLKVWRVNGHE…
Ghe02G13900_WHU-A1	Gossypium herbaceum	MLTLKEDPGEDKIASKIIKIFFCNFQTAEGWILKLKEFEEMSSSSKVLDSAFQGVGQKPGTEIWRVENFQPVPLPKSDYGKFYMGDSYIVLQTTPSKGGSYLYDIHFWIGKDTSQDEAGTAAIKTVELDAVLGGRAVQHRELQGHESDKFLSYFKPCIIPLEGGVASGFKTAEEEEFETRLYVCRGKRVVRLKQVPFARSSLNHDDVFILDTQNKIYQFNGANSNIQERAKALEVIQFLKEKYHEGTCNVAIVDDGKLDTESDSGEFWVLFGGFAPIGKKVTSEDDVIPETTPAKLYSITDGEVKIVEGELSKGLLENNKCYLLDCGAEIFVWVGRVTQVEDRKAASQVAEDFIAGQNRPKTTRITRVIQGYETNSFKSNFDSWPAGSAAPGAEEGRGK…
Ghe08G02560_WHU-A1	Gossypium herbaceum	MRSLPWRKGSAVAFIYNLCKVTTALKSGALRHDIHYWLGKDTSQDEAGAAAVKTVELDAALGGRAVQYREVQGHETEKFLSYFKPCIIPQEGGVASGFKHVQEEEHKIRMFVCRGKHVVHVKEVPFARSSLNHDDIFILDTKSKIFQFNGSNSSIQERAKALEVVQYIKDTYHDGKCEVAAIEDGKLMADAETGEFWGFFGGFAPLPRKTASDEDRTVQSHTAKLLSVEKGQAKPVDADSLTRELLDTNKCYILDCGLEVFVWMGRNTSLDERKTASGAAEELIRGSDRPKSQIIRVIEGFETVVFKSKFESWPQTTNVAVTEDGRSKVAALLRRQGLNVKGLAKAAPAKEEPQPYIDCTGNLQVWRVNGQEKVLLPASDQSKFYSGDCYIFQYSYPGE…
Ghe13G30060_WHU-A1	Gossypium herbaceum	MSLAVSMRNLDQAFQGAGQKAGIEIWRIENSRPVSLPTSSYGKFFTGDSYIILKTFASKSGVLRHDIHYWLGKDTSQDEAGAAAVKTIELDAALGGRAVQYREVQDQETNKFLSLFKPCIMPREGGVATGFKQVDEDEYKTRLLVCKGKQYVQVKEVPFARSTLNHENIFILDTQSKIFQFNGSNTSIQERAKALEAVQYIRDTYHDGKCDIATIEDGKLMADADSGEFWALFGGFAPLPRKTAARDEDTTTGSHPTKKLLSVEKGKADPIEVDSLTRELLDTDKCYILDCGLEVYVWMGRNTSLDERKSASRVAEELLRDSDRPKSHLIRVIEGFETITFRSKFESWPQTTNATVTQEGRGKVAALLQRQGLNVKGLLKAAPEKEEPQAHIDCTGNLQ…
Gomus.D08G026500	Gossypium mustelinum	MAVSMRDLDPAFQGAGQKAGIEIWRIENFRPVPVPKSSYGKFFTGDSYVILKTTALKSGALRHDIHYWLGKDTSQDEAGAAAVKTVELDAALGGCAVQYREVQGHETEKFLSYFKPCIIPQEGGVASGFKHVQEEEHKIRMFVCRGKHVVHVKEVPFARSSLNHDDIFILDTKSKIFQFNGSNSSIQERAKALEVVQYIKDTYHDGKCEVAAIEDGKLMADAETGEFWGFFGGFAPLPRKTASDEDRTVQSHTAKLLSVEKGQAKPVDADSLTRELLDTNKCYILDCGLEVFVWMGRNTSLDERKTASGAAEELIRGSDRPKSQIIRVIEGFETVVFKSKFESWPQTTNVAVTEDGRSKVAALLRRQGLNVKGLAKAAPAKEEPQPYIDCTGNLQVWRV…
Gomus.D11G376200	Gossypium mustelinum	MSSSVKLLDPAFQGAGQKPGIEIWRIENFQAVPLPKSNYGEFYMGDSYIVLQTTPGKGGSNLYDIHFWIGKDTSQDEALTAAIKTVELDAVLGGRAVQHRELQGHESDKFLSYFKPCIIPLEGGIASGFKKPEEEEYEARLYVCRGKRVVKLKQVPFARSSLNHDDVFILDTRNKIYQFNGVNSNIQERAKALEVVQFLKEKYHDGTCSVAIVEDGELYTRSNSGEFWVLLGGFAPLNKKTTGEDDVIPETTPTKLYSITDGEMKPVEGELSKGLLGNNKCYLLDCGAEVFVWVGRVTQVEVRKAASRVAEDFVTGENRAKTARITRVIQGYENNSFKSKFDSWPEGSTAPGGEEVKGKGKGKVAAFLKQQGVGAKGTIKSVQVVEEVPALLEDGGKME…
Gomus.D05G095200	Gossypium mustelinum	MAFYSKDVDPVFLGAGAKPGLEIWCIEKLRLVPVTKSSIGKFYSGSAYVVLSTTVLKSGPTQHDIHYWLGNDANEVDSALASDKALELDAALGSCAVQYREVQGQETEKFLSYFKPCIIPVEGVFTTQEGALNGDTYQVTLLTCKGDHVAHVKEVPFSRSSLNHNDVFILDTASKIFLFCGCNSSIQERAKALEVVQYIKENKHSGKCEVATIEDGKLVGDSDVGEFWSLFGGYAPIPRDSALGGPQQVDSPVTLFWISLQGKLSQIGSDSLEKDMLEKNKCYMLDCGAEVFVWMGRNTLITERKTSISAAEDFLRKQERSNGTHLTFLTEGLETSIFKSYFNSWPQTAETKLYDEGREKVAAIFKHQGYEVKELPEEDVQSYINCRGTLKVWRVNGHE…
Gomus.A11G351300	Gossypium mustelinum	MSSSVKLLDPAFQGAGQKPGIEIWRIENFQPVPLPMSNYGEFYMGDSYIVLQTTPGKGGSNLYDIHFWIGKDTSQDEALAAAIKTVELDAVLGGRAVQHRELQGHESDKFLSYFKPCIIPLEGGIASGFKKPEEEEFETRLYVCRGKRVVKLKQVPFARSSLNHDDVFILDTRNKIYQFNGVNSNIQERAKALEVVQFLKEKYHDGTCSVAIVEDGELYTRSNSGEFWVLLGGFAPLNKKATAEDDVIPETTSTKLYSITDGEMKPVEGELSKGLLGNNKCYLLDCGAEVFVWVGRATQVEDRKAASRVAEDFVTGENRAKIARITRVIQGYENNSFKSKFDSWPEGSTAPGGEEIKGKGKGKVAAFLKQQGVGVKGTIKSVQVVEEVPALLEDGGKME…
Gomus.A02G127400	Gossypium mustelinum	MSSSSKVLDSAFQGVGQKLGTEIWRVENFQPVPLPKSDYGKFYMGDSYIVLQTTPSKGGSYLYDIHFWIGKDTSQDEAGTAAIKTVELDAVLGGRAVQHRELQGHESDKFLSYFKPCIIPLEGGVASGFKTAEEEEFETRLYVCRGKRVVRLKQVPFARSSLNHDDVFILDTQNKIYQFNGANSNIQERAKALEVIQFLKEKYHEGTCNVAIVDDGKLDTESDSGEFWVLFGGFAPIGKKVTGEDDVIPETTPAKLYSITDGEVKIVEGELSKGLLENNKCYLLDCGVEIFVWVGRVTQVEDRKAASQVAEDFIVGQNRPKTTRITRVIQGYETNSFKSNFDSWPAGSAAPGAEEGRGKVAALLKQQGVGVKGMSKSAPVNEEVPPLLDGSGKTEVWFI…
Gomus.A08G025700	Gossypium mustelinum	MAVSMRDLDPAFQGAGQKAGIEIWRIENFRPVPVPKSSYGKFFTGDSYVILKTTALKSGALRHDIHYWLGKDTSQDEAGAAAVKTVELDAALGGRAVQYREVQGHETEKFLSYFKPCIIPQEGGVASGFKHVQEEEHKIRMFVCRGKHVVHVKEVPFARSSLNHDDIFILDTKSKIFQFNGSNSSIQERAKALEVVQYIKDTYHDGKCEVAAIEDGKLMADAETGEFWGFFGGFAPLPRKTASDEDRTVQSHTAKLLSVEKGQAKPVDADSLTRELLDTNKCYILDCGLEVFVWMGRNTSLDERKTASGAAEELIRGSDRPKSQIIRVIEGFETVVFKSKFESWPQTTNVAVTEDGRSKVAALLRRQGLNVKGLAKAAPAKEEPQPYIDCTGNLQVWRV…
Gomus.D01G150900	Gossypium mustelinum	MSSSKVLDPAFQGVGQKPGTEIWRIENFQPVPLQKSDYGKFYMGDSYIVLHTIHSKAGSHMYDIHFWIGKDTSQDEAGAAAIKTVELDAALGGRAVQHRELQGHESDKFLSYFKPCIVPLEGGVASGFKTPEEEVFETRLYICKGKRVVKLKQIPFARSSLNHDDVFILDTENKIYQFNGANSNIQERAKALEIIQFLKEKYHGGVCNVAIVDDGKLDTESDSGEFWVLFGGFAPLGKKASSEDDVIPESTPAKLYSITEGEVKPIEGELSKSMLENSKCYLLDCGAEIFVWIGRATQVEERKVATQSAEDFVASHNRPRATRITRLIQGYETSSFKSNFDSWPAASATPGGDDGRGKVAALLKQQKVAVKGLTKTAPVQEEVPLLAGGGKMEVWCIDD…
Gomus.D01G230800	Gossypium mustelinum	MSSPAKVLDPAFQGVGQKPGTEIWRIENFQPVPLPKSDYGKFYMGDSYIVLQTTPSKGGSYLYDLHFWIGKDTTQDEAGTAAIKTIELDAVLGGRAVQHRELQGHESDKFLSYFKPCIIPLEGGIATGFKKPEEEEFEKRLYVCRGKRVVRLKQVPFARSSLNHDDVFILDTQNKIYQFNGANSNIQERAKALEVIQFLKEKYHDGTCDVAIVDDGKLDTESDSGEFWVLFGGFAPIGKKIHNEDDLIPETYPAKLYSITDGEVKIVEGELSKGLLENNKCYLLDCGAEVFVWVGRVTQVEDRKAASQAVEDFVGSQQRPKATRITRVIQGYETNSFKANFDSWPAGSTAPGGEEGRGKVAALLKQQGVGIKGMTKSAPVIEEVPPLLEGSGKMEVWCI…
Gomus.D13G253900	Gossypium mustelinum	MSLAVSMRNLDQAFQGAGQKAYPFTSETTFHGPICVVVCNITICLAQTFASKSGVLRHDIHYWLGKDTSQDEAGAAAVKTIELDAVLGGRAVQYREVQDQETNKFLSLFKPCIMPREGGVATGFKQVDEDEYKTRLLVCKGKQCVQVPFARSTLNHENIFILDTQSKIFQFNGSNTSIQERAKALEVVQYIRDTYHDGKCDIATIEDGKLMADADGGEFWALFGGFAPLPRKTAARGEDTTTDSHPTKKLLRVEKGKADPIEVHSLTRELLDTDKCYILDCGLEVYVWMGRNTSLDKRKSASSVAEELLRDSDRPKSHLIRVIEGFETVTFRSKFESWPQTTNATVTEEGRGKVAALLQRQGLNVKGLLKAAPEKEEPQAHIDCTGNLQVWRVNGQNKV…
Gomus.A05G094500	Gossypium mustelinum	MAFYSKDVDPVFYGAGAKPGLEIWCIEKLRLVPVPKSPIGIFYSGSAYVVLSTSVLKCGPTQHDIHYWLGNDANEVDSALASDKALELDAALGSCAVQYREVQGQETEKFLSYFKPCIIPVEGVFTTQEGASNGDTYQVTLLTCKGDHVAHVKEVPFSRSSLNHNDVFILDTASKIFLFCGCNSSIQERAKALEVVQYIKENKHSGKCEVATIEDGKLVGDSDVGEFWSLFGGYAPIPRDSALGGPQQVDRPVTLFWISLQGKLSQIGSDSLEKDMLEKNKCYMLDCGAEVFVWMGRNTLITERKTSISAAEDFLRKQERSNGTHLTFLTEGLETSIFKSYFNSWPQTAETKLYDEGREKVAAIFKHQGYEVKELPEEDVQSYINCRGTLKVWRVNGHE…
Gomus.A13G245000	Gossypium mustelinum	MSLAVSMRNLDQAFQGAGQKAYPFTSETTFHGLICIVVCNITICLAQTFASKSGVLRHDIHYWLGKDTSQDEAGAAAVKTIELDAALGGRAVQYREVQDQETNKFLSLFKPCIMPREGGVATGFKQVDEDEYKTRLLVCKGKQYVQVPFARSTLNHENIFILDTQSKIFQFNGSNTSIQERAKALEAVQYIRDTYHDGKCDIATIEDGKLMADADSGEFWALFGGFAPLPRKTAARDEDTTTGSHPTKKLLSVEKGKADPIEVDSLTRELLDTDKCYILDCGLEVYVWMGRNTSLDERKSASRVAEELLRDSDRPKSHLIRVIEGFETITFRSKFESWPQTTNATVTEEGRGKVAALLQRQGLNVKGLLKAAPEKEEPQAHIDCTGNLQVWRVNGQNKV…
Gomus.A01G136300	Gossypium mustelinum	MSSSKVLDPAFQGVGQKPGTEIWRIENFQPVPLQKSDYGKFYMGDSYIVLHTIHSKAGSHMYDIHFWIGKDTSQDEAGAAAIKTVELDAALGGRAVQHRELQGHESDKFLSYFKPCIVPLEGGVASGFKTPEEEVFETRLYICKGKRVVKLKQIPFARSSLNHDDVFILDTENKIYQFNGANSNIQERAKALEIIQFLKEKYHGGVCNVAIVDDGKLDTESDSGEFWVLFGGFAPLGKKASSEDDVIPESTPAKLYSITEGEVKPIEGELLKSILENSKCYLLDCGAEIFVWIGRATQVEERKVATQSAEDFVASHNRPKATRITRLIQGYETSSFKSNFDSWPAASATPGGDDGRGKVAALLKQQKVAVKGLTKTAPVQEEVPLLEGGGKMEVWCIDD…
Gomus.A01G136200	Gossypium mustelinum	MSSSKVLDPAFQGVGQKPGTEIWRIENFQPVPLQKSDYGKFYMGDSYIVLHTIHSKAGSHMYDIHFWIGKDTSQDEAGAAAIKTVELDAALGGRAVQHRELQGHESDKFLSYFKPCIVPLEGGVASGFKTPEEEVFETRLYICKGKRVVKLKQIPFARSSLNHDDVFILDTENKIYQFNGANSNIQERAKALEIIQFLKEKYHGGVCNVAIVDDGKLDTESDSGEFWVLFGGFAPLGKKASSEDDVIPESTPAKLYSITEGEVKPIEGELLKSILENSKCYLLDCGAEIFVWIGRATQVEERKVATQSAEDFVASHNRPKATRITRLIQGYETSSFKSNFDSWPAASATPGGDDGRGKVAALLKQQKVAVKGLTKTAPVQEEVPLLEGGGKMEVWCIDD…
Gomus.A01G213300	Gossypium mustelinum	MSSPAKVLDPAFQGVGQKPGTEIWRIENFQPVPLPKSDYGKFYMGDSYIVLQTTPSKGGSYLYDIHFWIGKDTTQDEAGTAAIKTIELDAVLGGRAVQHRELQGHESDKFLSYFKPCIIPLEGGIATGFKKPEEEEFEKRLYVCRGKRVVRLKQVPFARSSLNHDDVFILDTQNKIYQFNGANSNIQERAKALEVIQFLKEKYHDGTCDVAIVDDGKLDTESDSGEFWVLFGGFAPIGKKVHNEDDLIPETYPAKLYSITGGEVKVVEGELSKGLLENNKCYLLDCGAEVFVWVGRVTQVEDRKAASQAAEDFVGSQQRPRATRITRVIQGYETNSFKANFDSWPAGSTAPGGEEGRGKVAALLKQQGVGIKGMTKSAPVIEEVPPLLEGSGKMEVWCI…
Gomus.D03G084200	Gossypium mustelinum	MSSSSKVLDSAFQGVGQKPGTEIWRIENFQPVPLPKSDYGKFYLGDSYIVLQTTPSKGGSYLYDIHFWIGKDTSQDEAGTAAIKTVELDAVLGGRAVQHRELQGHESDKFLSYFKPCIIPLEGGVASGFKTAEEEEFETRLYVCRGKRVVRLKQVPFARSSLNHDDVFILDTQNKIYQFNGANSNIQERAKALEVIQFLKEKYHEGTCNVAIVDDGKLDTESDSGEFWVLFGGFAPIGKKVTSEDDVIPETTPAKLYSITDGEVKIVEGELSKGLLENNKCYLLDCGAEIFVWVGRVTQVEDRKAASQVAEDFIAGQNRPKTTRITRVIQGYETNSFKSNFDSWPAGSAAPGAEEGRGKVAALLKQQGVGVKGMSKSAPMNEEVPPLLDGGGKMEVWCI…
Gorai.009G092400	Gossypium raimondii	MAFYSKDVDPVFHGAGAKPGLEIWCIEKLRLVPVPKSSIGKFYSGSAYVVLSTSVLKSGPTQHDIHYWLGNDANEVDSALASDKALELDAALGSCAVQYREVQGQETEKFLSYFKPCIIPVEGVFTTQEGALNGDTYQVTLLTCKGDHVAHVKEVPFSRSSLNHNDVFILDTASKIFLFCGCNSSIQERAKSLEVVQYIKENKHSGKCEVATIEDGKLVGDSDVGEFWSLFGGYAPIPRDSALGGPQQVDSPVILFWISLQGKLSQIGSDSLEKDMLEKNKCYMLDCGAEVFVWMGRNTLITERKTSISAAEDFLRKQERSNGTHLTFLTEGLETSIFKSYFNSWPQTAETKLYDEGREKVAAIFKHQGYEVKELPEEDVQSYINCRGTLKVWRVNGHE…
Gorai.004G026700	Gossypium raimondii	MAVSMRDLDPAFQGAGQKAGIEIWRIENFRPVPVPKSSYGKFFTGDSYVILKTTALKSGALRHDIHYWLGKDTSQDEAGAAAVKTVELDAALGGRAVQYREVQGHETEKFLSYFKPCIIPQEGGVASGFKHVQEEEHKIRMFVCRGKHVVHVKEVPFARSSLNHDDIFILDTKSKIFQFNGSNSSIQERAKALEVVQYIKDTYHDGKCEVAAIEDGKLMADAETGEFWGFFGGFAPLPRKTASDEDRTVQSHTAKLLSVEKGQAKPVDADSLTRELLDTNKCYILDCGLEVFVWMGRNTSLDERKTASGAAEELIRGSDRPKSQIIRVIEGFETVVFKSKFESWPQTTNVAVTEDGRSKVAALLRRQGLNVKGLAKAAPAKEEPQPYIDCTGNLQVWRV…
Gorai.007G360500	Gossypium raimondii	MSSSVKLLDPAFQGAGQKPGIEIWRIENFQAVPLPKSNYGEFYMGDSYIVLQTTPGKGGSNLYDIHFWIGKDTSQDEALTAAIKTVELDAVLGGRAVQHRELQGHESDKFLSYFKPCIIPLEGGIASGFKKPEEEEYETRLYVCRGKRVVKLKQVPFARSSLNHDDVFILDTRNKIYQFNGVNSNIQERAKALEVVQFLKEKYHDGTCSVAIVEDGELYTRSNSGEFWVLLGGFAPLNKKTTGEDDVISETTPTKLYSITDGEMKPVEGELSKGLLGNNKCYLLDCGAEVFVWVGRATQVEVRKAASRVAEDFVTGENRAKTARITRVIQGYENNSFKSKFDSWPEGSTAPGGEEVKGKGKGKVAAFLKQQGVGAKGTIKSVQVVEEVPALLEDGGKTE…
Gorai.013G246800	Gossypium raimondii	LTLEGQKHYIESFIMSLAVSMRNLDQAFQGAGQKAYPFTSETTFHGPICVVVCNITICLAQTFASKSGVLRHDIHYWLGKDTSQDEAGAAAVKTIELDAALGGRAVQYREVQEQETNKFLSLFKPCIMPREGGVATGFKQVDEDEYKTRLLVCKGKQYVQVPFARSTLNHENIFILDTQSKIFQFNGSNTSIQERAKALEVVQYIRDTYHDGKCDIATIEDGKLMADADSGEFWALFGGFAPLPRKTGARGEDTTTDSHPTKKLLRVEKGKADPIEVDSLTRELLDTDKCYILDCGLEVYVWMGRNTSLDKRKSASSVAEELLRDSDRPKSHLIRVIEGFETVTFRSKFESWPQTTNATVTEEGRGKVAALLQRQGLNVKGLLKAAPEKEEPQAHIDCT…
Gorai.002G147100	Gossypium raimondii	MSSSKVLDPAFQGVGQKPGTEIWRIENFQPVPLQKSDYGKFYMGDSYIVLHTIHSKAGSHMYDIHFWIGKDTSQDEAGAAAIKTVELDAALGGRAVQHRELQGHESDKFLSYFKPCIVPLEGGVASGFKTPEEEVFETRLYICKGKRVVKLKQIPFARSSLNHDDVFILDTENKIYQFNGANSNIQERAKALEIIQFLKEKYHGGVCNVAIVDDGKLDTESDSGEFWVLFGGFAPLGKKASSEDDVIPESTPAKLYSITEGEVKPIEGELSKSMLENSKCYLLDCGAEIFVWIGRATQVEERKVATQSAEDFVASHNRPKATRITRLIQGYETSSFKSYFDSWPAASATPGGDDGRGKVAALLKQQKVAVKGLTKTAPVQEEVPLLEGGGKMEVWCIDD…
Gorai.002G230700	Gossypium raimondii	MSSPAKVLDPAFQGVGQKPGTEIWRIENFQPVPLPKSDYGKFYMGDSYIVLQTTPSKGGSYLYDIHFWIGKDTTQDEAGTAAIKTIELDAVLGGRAVQHRELQGHESDKFLSYFKPCIIPLEGGIATGFKKPEEEEFEKRLYVCRGKRVVRLKQVPFARSSLNHDDVFILDTQNKIYQFNGANSNIQERAKALEVIQFLKEKYHDGTCDVAIVDDGKLDTESDSGEFWVLFGGFAPIGKKVHNEDDLIPETYPAKLYSITDGEVKIVEGELSKGLLENNKCYLLDCGAEVFVWVGRVTQVEDRKAASQAAEDFVSSQQRPKATRITRVIQGYETNSFKANFDSWPAGSTAPGGEEGRGKVAALLKQQGVGIKGMTKSAPVIEEVPPLLEGSGKMEVWCI…
Gorai.003G091200	Gossypium raimondii	MSSSSKVLDSAFQGVGQKPGTEIWRIENFQPVPLPKSDYGKFYMGDSYIVLQTTPSKGGSYLYDIHFWIGKDTSQDEAGTAAIKTVELDAVLGGRAVQHRELQGHESDKFLSYFKPCIIPLEGGVASGFKTAEEEEFETRLYVCRGKRVVRLKQVPFARSSLNHDDVFILDTQNKIYQFNGANSNIQERAKALEVIQFLKEKYHEGTCNVAIVDDGKLDTESDSGEFWVLFGGFAPIGKKVTSEDDVIPETTPAKLYSITDGEVKIVEGELSKGLLENNKCYLLDCGAEIFVWVGRVTQVEDRKAASQVAEDFIAGQNRPKTTRITRVIQGYETNSFKSNFDSWPAGSAAPGAEEGRGKVAALLKQQGVGVKGMSKSAPMNEEVPPLLDGGGKMEVWCI…
Gotom.D13G264300	Gossypium tomentosum	MSLAVSMRNLDQAFQGAGQKAGIEVWRIENSRPVSLPTSSYGKFFTGDSYIILKTFASKSGVLRHDIHYWLGKDTSQDEAGAAAVKTIELDAVLGGRAVQYREVQDQETNKFLSLFKPCIMPREGGVATGFKQVDEDEYKTRLLVCKGKQCVQVKEVPFARSTLNHENIFILDTQSKIFQFNGSNTSIQERAKALEVVQYIRDTYHDGKCDIATIEDGKLMADADGGEFWALFGGFAPLPRKTAARGEDTTTDSHPTKKLLRVEKGKADPIEVDSLTRELLDTDKCYILDCGLEVYVWMGRNTSLDKRKSASSVAEELLRDFDRPKSHLIRVIEGFETVTFRSKFESWPQTTNATVTEEGRGEVVALLQRQGLNVKGLLKAAPEKEEPQAHIDCTGNLQ…
Gotom.A08G025200	Gossypium tomentosum	MAVSMRDLDPAFQGAGQKAGIEIWRIENFRPVPVPKSSYGKFFTGDSYVILKTTALKSGALRHDIHYWLGKDTSQDEAGAAAVKTVELDAALGGRAVQYREVQGHETEKFLSYFKPCIIPQEGGVASGFKHVQEEEHKIRMFVCRGKHVVHVKEVPFARSSLNHDDIFILDTKSKIFQFNGSNSSIQERAKALEVVQYIKDTYHDGKCEVAAIEDGKLMADAETGEFWGFFGGFAPLPRKTASDEDRTVQSHTAKLLSVEKGQAKPVDADSLTRELLDTNKCYILDCGLEVFVWMGRNTSLDERKTASGAAEELIRGSDRPKSQIIRVIEGFETVVFKSKFESWPQTTNVAVTEDGRSKVAALLRRQGLNVKGLAKAAPAKEEPQPYIDCTGNLQVWLV…
Gotom.A05G095800	Gossypium tomentosum	MAFYSKDVDPVFYGAGAKPGLEIWCIEKLRLVPVPKSPIGIFYSGSAYVVLSTSVLKCGPTQHDIHYWLGNDANEVDSALASDKALELDAALGSCAVQYREVQGQETEKFLSYFKPCIIPVEGVFTTQEGASNGDTYQVTLLTCKGDHVAHVKEVPFSRSSLNHNDVFILDTASKIFLFCGCNSSIQERAKALEVVQYIKENKHSGKCEVATIEDGKLVGDSDVGEFWSLFGGYAPIPRDSALGGPQQVDRPVTLFWISLQGKLSQIGSDSLEKDMLEKNKCYMLDCGAEVFVWMGRNTLITERKTSISAAEDFLRKQERSNGTHLTFLTEGLETSIFKSYFNSWPQTAETKLYDEGREKVAAIFKHQGYEVKELPEEDVQSYINCRGTLKVWRVNCHE…
Gotom.A01G153000	Gossypium tomentosum	MSSSKVLDPAFQGVGQKPGTEIWRIENFQPVPLQKSDYGKFYMGDSYIVLHTIHSKAGSHMYDIHFWIGKDTSQDEAGAAAIKTVELDAALGGRAVQHRELQGHESDKFLSYFKPCIVPLEGGVASGFKTPEEEVFETRLYICKGKRVVKLKQIPFARSSLNHDDVFILDTENKIYQFNGANSNIQERAKALEIIQFLKEKYHGGVCNVAIVDDGKLDTESDSGEFWVLFGGFAPLGKKASSEDDVIPESTPAKLYSITEGEVKPIEGELLKSILENSKCYLLDCGAEIFVWIGRATQVEERKVATQSAEDFVASHNRPKATRITRLIQGYETSSFKSNFDSWPAASATPGGDDGRGKVAALLKQQKVAVKGLTKTAPVQEEVPLLEGGGKMEVWCIDD…
Gotom.A01G233500	Gossypium tomentosum	MSSPAKVLDPAFQGVGQKPGTEIWRIENFQPVPLPKSDYGKFYMGDSYIVLQTTPSKGGSYLYDIHFWIGKDTTQDEAGTAAIKTIELDAVLGGRAVQHRELQGHESDKFLSYFKPCIIPLEGGIATGFKKPEEEEFEKRLYVCRGKRVVRLKQVPFARSSLNHDDVFILDTQNKIYQFNGANSNIQERAKALEVIQFLKEKYHDGTCDVAIVDDGKLDTESDSGEFWVLFGGFAPIGKKVHNEDDLIPETYPAKLYSITGGEVKVVEGELSKGLLENNKCYLLDCGAEVFVWVGRVTQVEDRKAASQAAEDFVGSQQRPRATRITRVIQGYETNSFKANFDSWPAGSTAPGGEEGRGKVAALLKQQGVGIKGMTKSAPVIEEVPPLLEGSGKMEVWCI…
Gotom.D05G097100	Gossypium tomentosum	MAFYSKDVDPVFHGAGAKPGLEIWCIEKLRLVPVTKSSIGKFYSGSAYVVLSTTVLKSGPTQHDIHYWLGNDANEVDSALASDKALELDAALGSCAVQYREVQGQETEKFLSYFKPCIIPVEGVFTTQEGALNGDTYQVTLLTCKGDHVAHVKEVAFSRSSLNHNDVFILDTASKIFLFCGCNSSIQERAKALEVVQYIKENKHSGKCEVATIEDGKLVGDSDVGEFWSLFGGYAPIPRDSALGGPQQVDSPVTLFWISLQGKLSQIGSDSLEKDMLEKNKCYMLDCGAEVFVWMGRNTLITERKTSISAAEDFLRKQERSNGTHLTFLTEGLETSIFKSYFNSWPQTAETKLYDEGREKVAAIFKHQGYEVKELPEEDVQSYINCRGTLKVWRVNGHE…
Gotom.D08G026700	Gossypium tomentosum	MAVSMRDLDPAFQGAGQKAGIEIWRIENFRPVPVPKSSYGKFFTGDSYVILKTTALKSGALRHDIHYWLGKDTSQDEAGAAAVKTVELDAALGGRAVQYREVQGHETEKFLSYFKPCIIPQEGGVASGFKHVQEEEHKIRMFVCRGKHVVHVKEVPFARSSLNHDDIFILDTKSKIFQFNGSNSSIQERAKALEVVQYIKDTYHDGKCEVAAIEDGKLMADAETGEFWGFFGGFAPLPRKTASDEDRTVQSHTAKLLSVEKGQAKPVDADSLTRELLDTNKCYILDCGLEVFVWMGRNTSLDERKTASGAAEELIRGSDRPKSQIIRVIEGFETVVFKSKFESWPQTTNVAVTEDGRSKVAALLRRQGLNVKGLAKAAPAKEEPQPYIDCTGNLQVWRV…
Gotom.D03G087800	Gossypium tomentosum	MSSSSKVLDSAFQGVGQKPGTEIWRIENFQPVPLPKSDYGKFYLGDSYIVLQTTPSKGGSYLYDIHFWIGKDTSQDEAGTAAIKTVELDAVLGGRAVQHRELQGHESDKFLSYFKPCIIPLEGGVASGFKTAEEEEFETRLYVCRGKRVVRLKQVPFARSSLNHDDVFILDTQNKIYQFNGANSNIQERAKALEVIQFLKEKYHEGTCNVAIVDDGKLDTESDSGEFWVLFGGFAPIGKKVTSEDDVIPETTPAKLYSITDGEVKIVEGELSKGLLENNKCYLLDCGAEIFVWVGRVTQVEDRKAASQVAEDFIAGQNRPKTTRITRVIQGYETNSFKSNFDSWPAGSAAPGAEEGRGKVAALLKQQGVGVKGMSKSAPMNEEVPPLLDGGGKMEVWCI…
Gotom.A02G137000	Gossypium tomentosum	MSSSSKVLDSAFQGVGQKPGTEIWRVENFQPVPLPKSDYGKFYMGDSYIVLQTTPSKGGSYLYDIHFWIGKDTSQDEAGTAAIKTVELDAVLGGRAVQHRELQGHESDKFLSYFKPCIIPLEGGVASGFKTAEEEEFETRLYVCRGKRVVRLKQVPFARSSLNHDDVFILDTQNKIYQFNGANSNIQERAKALEVIQFLKEKYHEGTCNVAIVDDGKLDTESDSGEFWVLFGGFAPIGKKVTSEDDVIPETTPAKLYSITDGEVKIVEGELSEGLLENNKCYLLDCGVEIFVWVGRVTQVEDRKAASQVAEDFIVGQNRPKTTRITRVIQGYETNSFKSNFDSWPAGSAAPGAEEGRGKVAALLKQQGVGVKGMSKSAPVNEEVPPLLDGSGKTEVWFI…
Gotom.A11G373900	Gossypium tomentosum	MSSSVKLLDPAFQGAGQKPGIEIWRIENFQPVPLPMSNYGEFYMGDSYIVLQTTPGKGGSNLYDIHFWIGKDTSQDEALAAAIKTVELDAVLGGRAVQHRELQGHESDKFLSYFKPCIIPLEGGIASGFKKPEEEEFETRLYVCRGKRVVKLKQVPFARSSLNHDDVFILDTRNKIYQFNGVNSNIQERAKALEVVQFLKEKYHDGTCSVAIVEDGELYTRSNSGEFWVLLGGFAPLNKKATAEDDVIPETTSTKLYSITDGEMKPVEGELSKGLLGNNKCYLLDCGAEVFVWVGRATQVEDRKAASRVAEDFVTGENRAKIARITRVIQGYENNSFKSKFDSWPEGSTAPGGEEIKGKGKGKVAAFLKQQGVGVKGTIKSVQVVEEVPALLEDGGKME…
Gotom.D11G391100	Gossypium tomentosum	MSSSVKLLDPAFQGAGQKPGIEIWRIENFQAVPLPKSNYGEFYMGDSYIVLQTTPGKGGSNLYDIHFWIGKDTSQDEALTAAIKTVELDAVLGGRAVQHRELQGHESDKFLSYFKPCIIPLEGGIASGFKKPEEEEYEARLYVCRGKRVVKLKQVPFARSSLNHDDVFILDTRNKIYQFNGVNSNIQERAKALEVVQFLKEKYHDGTCSVAIVEDGELYTRSNSGEFWVLLGGFAPLNKKTTGEDDVIPKTTPTKLYSITDGEMKPVEGELSKGLLGNNKCYLLDCGAEVFVWVGRVTQVEVRKAASRVAEDFVTGENRAKTARITRVIQGYENNSFKSKFDSWPEGSTAPGGEEVKGKGKGKVAAFLKQQGVGAKGTIKSVQVVEEVPALLEDGGKME…
Gotom.D01G242300	Gossypium tomentosum	MSSPAKVLDPAFQGVGQKPGTEIWRIENFQPVPLPKSDYGKFYMGDSYIVLQTTPSKGGSYLCDIHFWIGKDTTQDEAGTASIKTIELDAVLGGRAVQHRELQGHESDKFLSYFKPCIIPLEGGIATGFKKPEEEEFEKRLYVCRGKRVVRLKQVPFARSSLNHDDVFILDTQNKIYQFNGANSNIQERAKALEVIQFLKEKYHDGTCDVAIVDDGKLDTESDSGEFWVLFGGFAPIGKKIHNEDDLIPETYPAKLYSITDGEVKIVEGELSKGLLENNKCYLLDCGAEVFVWVGRVTQVEDRKAASQAAEDFVGSQQRPKATRITRVIQGYETNSFKANFDSWPAGSTAPGGEEGRGKVAALLKQQGVGIKGMTKSAPVIEEVPPLLEGSGKMEVWCI…
Gotom.D01G158100	Gossypium tomentosum	MSSSKVLDPAFQGVGQKPGTEIWRIENFQPVPLQKSDYGKFYMGDSYIVLHTIHSKAGSHMYDIHFWIGKDTSQDEAGAAAIKTVELDAALGGRAVQHRELQGHESDKFLSYFKPCIVPLEGGVASGFKTPEEEVFETRLYICKGKRVVKLKQIPFARSSLNHDDVFILDTENKIYQFNGANSNIQERAKALEIIQFLKEKYHGGVCNVAIVDDGKLDTESDSGEFWVLFGGFAPLGKKASSEDDVIPESTPAKLYSITEGEVKPIEGELSKSMLENSKCYLLDCGAEIFVWIGRATQVEERKVATQSAEDFVASHNRPRATRITRLIQGYETSSFKSNFDSWPAASATPGGDDGRGKVAALLKQQKVAVKGLTKTAPVQEEVPLLEGGGKMEVWCIDD…
Gotom.D02G199000	Gossypium tomentosum	MFGQEEKNRLAGTAADAARQPYLRSISWTDRSPTKPNPKPPTNTKGRSCLPPLCIKRRPVEEWPNAASDDLGVWPHPQTPRGSVKPLPSPGSNREFQLRKDKLAFYDKECSRIADHIYLGSDAVAKNREILAKNGITHVLNCVGFVCPEYFKNDLVYKTLWLQDNPSEDITSILYDVFDYFEDVREQGGRVLVHCCQGVSRSTSLVIAYLMWREVQSFEDAFQYVKTARGVTNPNTGFAFQLLQCQKRVHAAPASPNSLLRMYKMAPHSSYDALHLVPKLLNHPGIQGLDSRGAFIVHVPSAIYVWVGKKCSNIMSNRASLAANQVIRYERPQGPIITVREGEEPVKFWDALAIGQVSAAAEATNICVGERKVGDYDLDFELFHKALAGGVVPPFSVSA…
Gotom.A13G253900	Gossypium tomentosum	MSLAVSMRNLDQAFQGAGQKAGIEIWRIENSRPVSLPTSSYGKFFTGDSYIILKTFASKSGVLRHDIHYWLGKDTSQDEAGAAAVKTIELDAALGGRAVQYREVQDQETNKFLSLFKPCIMPQEGGVATGFKQVDEDEYKTRLLVCKGKQYVQVKEVPFARSTLNHENIFILDTQSKIFQFNGSNTSIQERAKALEAVQYIRDTYHDGKCDIATIEDGKLMADADSGEFWALFGGFAPLPRKTAARDEDTTTGSHPTKKLLSVEKGKADPIEVDSLTRELLDTDKCYILDCGLEVYVWMGRNTSLDERKSASRVAEELLRDSDRPKSHLIRVIEGFETITFRSKFESWPQTTNATVTEEGRGKVAALLQRQGLNVKGLLKAAPEKEEPQAHIDCTGNLQ…
