# Supplementary material for: Genome-Wide Analysis of VILLIN Gene Family Associated with Stress Responses in Cotton (Gossypium spp.)
Source: Curr Issues Mol Biol. 2024 Mar 11;46(3):2278–300. doi: 10.3390/cimb46030146 (PMC10969196; doi:10.3390/cimb46030146)
Supplement: Supplementary file 1 [file cimb-46-00146-s001.zip › S2 Table.xlsx]

## Sheet: Sheet1
Supplementary Table S2: Protein sequences of all 115 VLNs, including Gossypium hirsutum and VLNs from other representative models from plants, algae, fungi, and animal species.
Accession Number	Gene Information	Nomenclature	Sequences (Protein)
Gohir.D01G187300	Villin [Gossypium hirsutum]	Gohir.D01G187300	MSSPAKVLDPAFQGVGQKPGTEIWRIENFQPVPLPKSDYGKFYMGDSYIVLQTTPSKGGSYLYDIHFWIGKDTTQDEAGTAAIKTIELDAVLGGRAVQHRELQGHESDKFLSYFKPCIIPLEGGIATGFKKPEEEEFEKRLYVCRGKRVVRLKQVPFARSSLNHDDVFILDTQNKIYQFNGANSNIQERAKALEVIQFLKEKYHDGTCDVAIVDDGKLDTESDSGEFWVLFGGFAPIGKKIHNEDDLIPETYPAKLYSITDGEVKIVEGELSKGLLENNKCYLLDCGAEVFVWVGRVTQVEDRKAASQAAEDFVGSQQRPKATRITRVIQGYETNSFKANFDSWPAGSTAPGGEEGRGKVAALLKQQGVGIKGMTKSAPVIEEVPPLLEGSGKMEVWCI…
Gohir.D01G120500	Villin [Gossypium hirsutum]	Gohir.D01G120500	MSSSKVLDPAFQGVGQKPGTEIWRIENFQPVPLQKSDYGKFYMGDSYIVLHTIHSKAGSHMYDIHFWIGKDTSQDEAGAAAIKTVELDAALGGRAVQHRELQGHESDKFLSYFKPCIVPLEGGVASGFKTPEEEVFETRLYICKGKRVVKLKQIPFARSSLNHDDVFILDTENKIYQFNGANSNIQERAKALEIIQFLKEKYHGGVCNVAIVDDGKLDTESDSGEFWVLFGGFAPLGKKASSEDDVIPESTPAKLYSITEGEVKPIEGELSKSMLENSKCYLLDCGAEIFVWIGRATQVEERKVATQSAEDFVASHNRPRATRITRLIQGYETSSFKSNFDSWPAASATPGGDDGRGKVAALLKQQKVAVKGLTKTAPVQEEVPLLEGGGKMEVWCIDD…
Gohir.D08G029300	Villin [Gossypium hirsutum]	Gohir.D08G029300	MAVSMRDLDPAFQGAGQKAGIEIWRIENFRPVPVPKSSYGKFFTGDSYVILKTTALKSGALRHDIHYWLGKDTSQDEAGAAAVKTVELDAALGGRAVQYREVQGHETEKFLSYFKPCIIPQEGGVASGFKHVQEEEHKIRMFVCRGKHVVHVKEVPFARSSLNHDDIFILDTKSKIFQFNGSNSSIQERAKALEVVQYIKDTYHDGKCEVAAIEDGKLMADAETGEFWGFFGGFAPLPRKTASDEDRTVQSHTAKLLSVEKGQAKPVDADSLTRELLDTNKCYILDCGLEVFVWMGRNTSLDERKTASGAAEELICGSDRPKSQIIRVIEGFETVVFKSKFESWPQTTNVAVTEDGRSKVAALLRRQGLNVKGLAKAAPAKEEPQPYIDCTGNLQVWRV…
Gohir.D11G329100	Villin [Gossypium hirsutum]	Gohir.D11G329100	MSSSVKLLDPAFQGAGQKPGIEIWRIENFQAVPLPKSNYGEFYMGDSYIVLQTTPGKGGSNLYDIHFWIGKDTSQDEALTAAIKTVELDAVLGGRAVQHRELQGHESDKFLSYFKPCIIPLEGGIASGFKKPEEEEYEARLYVCRGKRVVKLKQVPFARSSLNHDDVFILDTRNKIYQFNGVNSNIQERAKALEVVQFLKEKYHDGTCSVAIVEDGELYTRSNSGEFWVLLGGFAPLNKKTTGEDDVIPETTPTKLYSITDGEMKPVEGELSKGLLGNNKCYLLDCGAEVFVWVGRVTQVEVRKAASRVAEDFVTGENRAKTARITRVIQGYENNSFKSKFDSWPEGSTAPGGEEVKGKGKGKVAAFLKQQGVGAKGTIKSVQVVEEVPALLEDGGKME…
Gohir.A11G312600	Villin [Gossypium hirsutum]	Gohir.A11G312600	MSSSVKLLDPAFQGAGQKPGIEIWRIENFQPVPLPMSNYGEFYMGDSYIVLQTTPGKGGSNLYDIHFWIGKDTSQDEALAAAIKTVELDAVLGGRAVQHRELQGHESDKFLSYFKPCIIPLEGGIASGFKKPEEEEFETRLYVCRGKRVVKLKQVPFARSSLNHDDVFILDTRNKIYQFNGVNSNIQERAKALEVVQFLKEKYHDGTCSVAIVEDGELYTRSNSGEFWVLLGGFAPLNKKATAEDDVIPETTSTKLYSITDGEMKPVEGELSKGLLGNNKCYLLDCGAEVFVWVGRATQVEDRKAASRVAEDFVTGENRAKIARITRVIQGYENNSFKSKFDSWPEGCTAPGGEEIKGKGKGKVAAFLKQQGVGVKGTIKSVQVVEEVPALLEDGGKME…
Gohir.A08G018700	Villin [Gossypium hirsutum]	Gohir.A08G018700	MAVSMRDLDPAFQGAGQKAGIEIWRIENFRPVPVPKSSYGKFFTGDSYVILKTTALKSGALRHDIHYWLGKDTSQDEAGAAAVKTVELDAALGGRAVQYREVQGHETEKFLSYFKPCIIPQEGGVASGFKHVQEEEHKIRMFVCRGKHVVHVKEVPFARSSLNHDDIFILDTKSKIFQFNGSNSSIQERAKALEVVQYIKDTYHDGKCEVAAIEDGKLMADAETGEFWGFFGGFAPLPRKTASDEDRTVQSHTAKLLSVEKGQAKPVDADSLTRELLDTNKCYILDCGLEVFVWMGRNTSLDERKTASGAAEELIRGSDRPKSQIIRVIEGFETVVFKSKFESWPQTTNVAVTEDGRSKVAALLRRQGLNVKGLAKAAPAKEEPQPYIDCTGNLQVWRV…
Gohir.D03G069500	Villin [Gossypium hirsutum]	Gohir.D03G069500	MSSSSKVLDSAFQGVGQKPGTEIWRIENFQPVPLPKSDYGKFYLGDSYIVLQTTPSKGGSYLYDIHFWIGKDTSQDEAGTAAIKTVELDAVLGGRAVQHRELQGHESDKFLSYFKPCIIPLEGGVASGFKTAEEEEFETRLYVCRGKRVVRLKQVPFARSSLNHDDVFILDTQNKIYQFNGANSNIQERAKALEVIQFLKEKYHEGTCNVAIVDDGKLDTESDSGEFWVLFGGFAPIGKKVTSEDDVIPETTPAKLYSITDGEVKIVEGELSKGLLENNKCYLLDCGAEIFVWVGRVTQVEDRKAASQVAEDFIAGQNRPKTTRITRVIQGYETNSFKSNFDSWPAGSAAPGAEEGRGKVAALLKQQGVGVKGMSKSAPMNEEVPPLLDGGGKMEVWCI…
Gohir.A05G089000	Villin [Gossypium hirsutum]	Gohir.A05G089000	MAFYSKDVDPVFYGAGAKPGLEIWCIEKLRLVPVPKSPIGIFYSGSAYVVLSTSVLKCGPTQHDIHYWLGNDANEVDSALASDKALELDAALGSCAVQYREVQGQETEKFLSYFKPCIIPVEGVFTTQEGASNGDTYQVTLLTCKGDHVAHVKEVPFSRSSLNHNDVFILDTASKIFLFCGCNSSIQERAKALEVVQYIKENKHSGKCEVATIEDGKLVGDSDVGEFWSLFGGYAPIPRDSALGGPQQVDRPVTLFWISLQGKLSQIGSDSLEKDMLEKNKCYMLDCGAEVFVWMGRNTLITERKTSISAAEDFLRKQERSNGTHLTFLTEGLETSIFKSYFNSWPQTAETKLYDEGREKVAAIFKHQGYEVKELPEEDVQSYINCRGTLKVWRVNCHE…
Gohir.A13G212400	Villin [Gossypium hirsutum]	Gohir.A13G212400	MRNLDQAFQGAGQKAYPFTSETTFHGLICIVVCNITICLAQTFASKSGVLRHDIHYWLGKDTSQDEAGAAAVKTIELDAALGGRAVQYREVQDQETNKFLSLFKPCIMPQEGGVATGFKQVDEDEYKTRLLVCKGKQYVQVPFARSTLNHENIFILDTRSKIFQFNGSNTSIQERAKALEAVQYIRDTYHDGKCDIATIEDGKLMADADSGEFWALFGGFAPLPRKTAARDEDTTTGSHPTKKLLSVEKGKADPIEVDSLTRELLDTDKCYILDCGLEVYVWMGRNTSLDERKSASRVAEELLRDSDRPKSHLIRVIEGFETITFRSKFESWPQTTNATVTEEGRGKVAALLQRQGLNVKGLLKAAPEKEEPQAHIDCTGNLQVWRVNGQNKVLLSAAD…
Gohir.A01G131200	Villin [Gossypium hirsutum]	Gohir.A01G131200	MSSSKVLDPAFQGVGQKPGTEIWRIENFQPVPLQKSDYGKFYMGDSYIVLHTIHSKAGSHMYDIHFWIGKDTSQDEAGAAAIKTVELDAALGGRAVQHRELQGHESDKFLSYFKPCIVPLEGGVASGFKTPEEEVFETRLYICKGKRVVKLKQIPFARSSLNHDDVFILDTENKIYQFNGANSNIQERAKALEIIQFLKEKYHGGVCNVAIVDDGKLDTESDSGEFWVLFGGFAPLGKKASSEDDVIPESTPAKLYSITEGEVKPIEGELLKSILENSKCYLLDCGAEIFVWIGRATQVEERKVATQSAEDFVASHNRPKATRITRLIQGYETSSFKSNFDSWPAASATPGGDDGRGKVAALLKQQKVAVKGLTKTAPVQEEVPLLEGGGKMEVWCIDD…
Gohir.A01G197100	Villin [Gossypium hirsutum]	Gohir.A01G197100	MSSPAKVLDPAFQGVGQKPGTEIWRIENFQPVPLPKSDYGKFYMGDSYIVLQTTPSKGGSYLYDIHFWIGKDTTQDEAGTAAIKTIELDAVLGGRAVQHRELQGHESDKFLSYFKPCIIPLEGGIATGFKKPEEEEFEKRLYVCRGKRVVRLKQVPFARSSLNHDDVFILDTQNKIYQFNGANSNIQERAKALEVIQFLKEKYHDGTCDVAIVDDGKLDTESDSGEFWVLFGGFAPIGKKVHNEDDLIPETYPAKLYSITGGEVKVVEGELSKGLLENNKCYLLDCGAEVFVWVGRVTQVEDRKAASQAAEDFVGSQQRPRATRITRVIQGYETNSFKANFDSWPAGSTAPGGEEGRGKVAALLKQQGVGIKGMTKSAPVIEEVPPLLEGSGKMEVWCI…
Gohir.D13G216500	Villin [Gossypium hirsutum]	Gohir.D13G216500	MSLAVSMRNLDQAFQGAGQKAYPFTSETTFHGPICVVVCNITICLAQTFASKSGVLRHDIHYWLGKDTSQDEAGAAAVKTIELDAVLGGRAVQYREVQDQETNKFLSLFKPCIMPREGGVATGFKQVDEDEYKTRLLVCKGKQCVQVPFARSTLNHENIFILDTQSKIFQFNGSNTSIQERAKALEVVQYIRDTYHDGKCDIATIEDGKLMADADGGEFWALFGGFAPLPRKTAARGEDTTTDSHPTKKLLRVEKGKADPIEVDSLTRELLDTDKCYILDCGLEVYVWMGRNTSLDKRKSASSVAEELLRDSDRPKSHLIRVIGGFETVTFRSKFESWPQTTNATVTEEGRGKVAALLQRQGLNVKGLLKAAPEKEEPQAHIDCTGNLQVWRVNGQNKV…
Gohir.D05G090000	Villin [Gossypium hirsutum]	Gohir.D05G090000	MAFYSKDVDPVFHGAGAKPGLEIWCIEKLRLVPVTKSSIGKFYSGSAYVVLSTTVLKSGPTQHDIHYWLGNDANEVDSALASDKALELDAALGSCAVQYREVQGQETEKFLSYFKPCIIPVEGVFTTQEGALNGDTYQVTLLTCKGDHVAHVKEVPFSRSSLNHNDVFILDTASKIFLFCGCNSSIQERAKALEVVQYIKENKHSGKCEVATIEDGKLVGDSDVGEFWSLFGGYAPIPRDSALGGPQQVDSPVTLFWISLQGKLSQIGSDSLEKDMLEKNKCYMLDCGAEVFVWMGRNTLITERKTSISAAEDFLRKQERSNGTHLTFLTEGLETSIFKSYFNSWPQTAETKLYDEGREKVAAIFKHQGYEVKELPEEDVQSYINCRGTLKVWRVNGHE…
Gohir.A02G107500	Villin [Gossypium hirsutum]	Gohir.A02G107500	MSSSSKVLDSAFQGVGQKPGTEIWRVENFQPVPLPKSDYGKFYMGDSYIVLQTTPSKGGSYLYDIHFWIGKDTSQDEAGTAAIKTVELDAVLGGRAVQHRELQGHESDKFLSYFKPCIIPLEGGVASGFKTAEEEEFETRLYVCRGKRVVRLKQVPFARSSLNHDDVFILDTQNKIYQFNGANSNIQERAKALEVIQFLKEKYHEGTCNVAIVDDGKLDTESDSGEFWVLFGGFAPIGKKVTSEDDVIPETTPAKLYSITDGEVKIVEGELSEGLLENNKCYLLDCGVEIFVWVGRVTQVEDRKAASQVAEDFIVGQNRPKTTRITRVIQGYETNSFKSNFDSWPAGSAAPGAEEGRGKVAALLKQQGVGVKGMSKSAPVNEEVPPLLDGSGKTEVWFI…
CAA00664.1	villin [Homo sapiens]	HsVLN	MTKLSAQVKGSLNITTPGLQIWRIEAMQMVPVPSSTFGSFFDGDCYIILAIHKTASSLSYDIHYWIGQDSSLDEQGAAAIYTTQMDDFLKGRAVQHREVQGNESEAFRGYFKQGLVIRKGGVASGMKHVETNSYDVQRLLHVKGKRNVVAGEVEMSWKSFNRGDVFLLDLGKLIIQWNGPESTRMERLRGMTLAKEIRDQERGGRTYVGVVDGENELASPKLMEVMNHVLGKRRELKAAVPDTVVEPALKAALKLYHVSDSEGNLVVREVATRPLTQDLLSHEDCYILDQGGLKIYVWKGKKANEQEKKGAMSHALNFIKAKQYPPSTQVEVQNDGAESAVFQQLFQKWTASNRTSGLGKTHTVGSVAKVEQVKFDATSMHVKPQVAAQQKMVDDGSGE…
EDL00327.1	villin 1 [Mus musculus]	MmVLN1	MTKLNAQVKGSLNITTPGIQIWRIEAMQMVPVPSSTFGSFFDGDCYVVLAIHKTSSTLSYDIHYWIGQDSSQDEQGAAAIYTTQMDDYLKGRAVQHREVQGNESETFRSYFKQGLVIRKGGVASGMKHVETNSCDVQRLLHVKGKRNVLAGEVEMSWKSFNRGDVFLLDLGKLIIQWNGPESNRMERLRGMALAKEIRDQERGGRTYVGVVDGEKEGDSPQLMAIMNHVLGPRKELKAAISDSVVEPAAKAALKLYHVSDSEGKLVVREVATRPLTQDLLKHEDCYILDQGGLKIFVWKGKNANAQERSGAMSQALNFIKAKQYPPSTQVEVQNDGAESPIFQQLFQKWTVPNRTSGLGKTHTVGSVAKVEQVKFDALTMHVQPQVAAQQKMVDDGSGE…
EDL23821.1	villin 2 [Mus musculus]	MmVLN2	MPKPINVRVTTMDAELEFAIQPNTTGKQLFDQVVKTIGLREVWYFGLQYVDNKGFPTWLKLDKKVSAQEVRKENPVQFKFRAKFYPEDVAEELIQDITQKLFFLQVKDGILSDEIYCPPETAVLLGSYAVQAKFGDYNKEMHKSGYLSSERLIPQRVMDQHKLSRDQWEDRIQVWHAEHRGMLKDSAMLEYLKIAQDLEMYGINYFEIKNKKGTDLWLGVDALGLNIYEKDDKLTPKIGFPWSEIRNISFNDKKFVIKPIDKKAPDFVFYAPRLRINKRILQLCMGNHELYMRRRKPDTIEVQQMKAQAREEKHQKQLERQQLETEKKRRETVEREKEQMLREKEELMLRLQDYEQKTKRAEKELSEQIEKALQLEEERRRAQEEAERLEADRMAALRA…
AAI02760.1	Villin 1 [Bos taurus]	BtVLN	MTKLSAQVKGSLNITTPGVQIWRIEAMQMVPVPSNSFGSFFDGDCYVIQAIHKTGSNLSYDIHYWIGQASSQDEQGAAAIYTTQMDDFLKGRAVQHREVQGNESDTFRGYFKKGIVIRKGGVASGMKQVETNSYDIQRLLHVKGKRNVVAGEVEMSWKSFNRGDVFLLDLGKLIIQWNGPESNHMERLRGMNLAKEIRDQERGGRTYVGVVDGEDEKASPQLMEIMNHVLGQRKELKAAVADTVVEPALKAALKLYHVSDSEGKVVVREIATQPLTQDLLSHEDCYILDQGGLKIYVWKGKNANAQEKKEAMNQALNFIKAKQYPPSTQVELQNDGAESAVFQQLFQKWTVPNRTTGLGKTHTVGSVAKVEQVKFDAMSMHVQPQVAAQQKMVDDGSGE…
AAA49133.1	villin [Gallus gallus]	GgVLN	MVELSKKVTGKLDKTTPGIQIWRIENMEMVPVPTKSYGNFYEGDCYVLLSTRKTGSGFSYNIHYWLGKNSSQDEQGAAAIYTTQMDEYLGSVAVQHREVQGHESETFRAYFKQGLIYKQGGVASGMKHVETNTYNVQRLLHVKGKKNVVAAEVEMSWKSFNLGDVFLLDLGQLIIQWNGPESNRAERLRAMTLAKDIRDRERAGRAKVGVVEGENEAASPELMQALTHVLGEKKNIKAATPDEQVHQALNSALKLYHVSDASGNLVIQEVAIRPLTQDMLQHEDCYILDQAGLKIFVWKGKNANKEEKQQAMSRALGFIKAKNYLASTSVETENDGSESAVFRQLFQKWTVPNQTSGLGKTHTVGKVAKVEQVKFDATTMHVKPEVAAQQKMVDDGSGE…
XP_032301774.1	villin-1 [Coturnix japonica]	CjVLN	MVELSKKVTGKLDKTTPGIQIWRIENMEMVPVPTKSYGNFYEGDCYVLLSTRKTGSGYSYNIHYWLGKNSSQDEQGAAAIYTTQMDEYLGSVAVQHREVQGHESETFRAYFKQGLIYKQGGVASGMKHVETNTYNVQRLLQVKGKKNVVAAEVEMSWKSFNLGDVFLLDLGQLIIQWNGPESNRAERLRAMTLAKDIRDRERAGRAKVGVVEGEDEGASPELMQALTHVLGEKKNIKAATPDDQVHEALNSALKLYHISDASGNLVIQEIAIRPLTQDMLQHEDCYILDQAGLKIFVWKGKNANREEKQQAMSRALGFIKAKNYPASTSVETENDGSESAVFRQLFQKWTVPNQTSGLGKTHTVGKVAKVEQVKFDATTMHVRPEVAAQQKMVDDGSGE…
XP_010711917.1	villin-1 [Meleagris gallopavo]	MgVLN	MVELSKKVTGKLDKTTPGIQIWRIENMEMVPVPTKSYGNFYEGDCYVLLSTRKTGSSFSYNIHYWLGKNSSQDEQGAAAIYTTQMDDHLGSVAVQHREVQGHESETFRAYFKQGLIYKQGGVASGMKHVETNTYNVQRLLHVKGKKNVVAAEVEMSWKSFNLGDVFLLDLGQLIIQWNGPESNRAERLRAMTLAKDIRDRERAGRAKVGVVEGEDEEASPELMQALTHVLGEKKNIKAATPDDQVHQALNSALKLYHVSDASGNLVIQEIAIRPLTQDMLQHEDCYILDQAGLKIFVWKGKNANKEEKQQAMSRALGFIKAKNYPASTSVETENDGSESAVFRQLFQKWTVSNQTSGLGKTHTVGKVAKVEQVKFDATTMHIKPEVAAQQKMVDDGSGE…
XP_001259652.1	villin [Aspergillus fischeri NRRL 181]	AfVLN	MPPHEGLVHLKEYDIKDSNVELIGSDIDHRVKYNSAASEPAWNNGLVGQECGLFIWRIENFEVVPWPKERTGEFYDGDSYIVLHSYKVEDKLCHDIFFWLGSKTTQDEAGTAAYKTVELDEFLRGTATQHREVQAHPSPEFMALFRRLCVRSGGVRSGFNHVETNEQSSKEAITLLRIFKHPAAARADSVIVHEVEPTWESLDDHDVFVLDQGQKIWVWQGKNCSPMEKAKAAQVVNDMTLAKHLDVEVLSQLESRSKIIVDLLGGKDTSSRLSRRRGLSRSLQEAIGIVTRLNHSSYSDSVTPQGRFRSISSKTGSRSPRQIWMETMFFFATPVADYGSGRARRRVNGRRRCGSTLPNPISDRFKRLGPTQLSI
OQR92154.1	villin [Thraustotheca clavata]	TcVLN	MAEQAFVGVGQRPGLVAWRIEKMVPVPVKKDLHKLHSGDSYIFLMTVQKGSSLSWNIHFWLGKDTSQDESGVAAYKTVELDESLGGGPIQYRECQGHESELFLSYFKKTGLEYLAGGVDSGFKQVVRDQYETILFQVKGKRTVRVNQVPTKNSSLTKDDVYILDLGLEIFVWNGPTANRQEKAKALDFVRQVNNNERGGRAQITFLDDEPKNEKFWKTLGGYINVTKEGLDDDAADKAHRSAMKLIKLSDASSSLKTTDVTPSDGILKKELLSSDDVFIVDAGNALHVWIGKGASADERKNGMIYATKYLSQSRRSSQTPITRVAEGAEGATFKSLFRAWDPPRTISFGQVESKSAVTETRAGTSAASLYSNTAAEDDDMFAGQTGTNEVAIWRIEDME…
KYQ96706.1	villin [Tieghemostelium lacteum]	TlVLN	MGQTDSKIGNGSGVAQVVFSLNDQFVEISDKFLVTFPLELKQLRELKSISLTRNRIHSLDGISSIVKLEEVDLSYNSLVRLQDELFKCIQLIKLNLSFNQINQLPPLIGNLRLLQLLNLSNNSINLIPSDIGQLGNLTILNLSFNQLQALPKEIGKMNSLNKLILNNNKIQNIPNEIGGLVQLQLLDLAENELRTLPTQISSLKSLVKLYLDNNDFLEMISEIGDLVQLKELNLRSNQLVDLPSAMHKLVNLNILDLDDNQWEGVEYTVNDIKRLLNHLKYKKDVVNKSRKSTSKEYRRTIQRQKLEDKKRLSVTSVFDTPFQIVEYKKKLYQIKGNKNVKVRRVDTNSSSLNSGDVFLLDSGKKIFVLVGEKSNPRERLKGIHFANIIRNENGGQSDI…
Cre12.g555550	villin [Chlamydomonas reinhardtii]	CrVLN1	MSSTASPFTGCGREAGVKVWRVKDFNLVEEKDVGSFYSGDCYLILDTFKTESGLRHHVHFWLGKDTTADESGSVAIFAAQLDDSLGGGPVQFRQVQGSESPEFQRLFPRQRYLAGGYASGFRDAGAGRGEGPVRLYQVKSPNKNCVQMFEVPLKLSSLNHGDCFLLEDVGARLLWVWRGRGSNIREKARALEAAAVFKEGTSMKTYTLDDVPDDDKYTGGDVAPFFSRLGCATVPSPSEVKDAEPDAPAATTAATATTAAVAKLYKVSGGGKSFEPVSADDAAPSHSQLAPGGQFVLNAGGCIWVWTGPDCDKAEPPLKVGGQFAAAQGLPVSSLVKAVKARFEPGVFTAHFPDWQADDAGGRARADSYGTVYGGPGKGTDEQPYNVDEAVAAMVAAAA…
Cre12.g524400	villin [Chlamydomonas reinhardtii]	CrVLN2	MTQEATAPVESVEPVQAPASAGAGKKKKKNGSAGAAATAEAPGAKAVIAPAEEAAPKASATNGAKGEEEESAAAEPSSTGAKEGAGQPAAEEVNAAAEPAAEEKADAAAAAEPAAVEPAAASAAGSSAPEAEPKEQPATGTAPAAEGKKQEEEIAEEPAAPEASAAAATPSKEAAAVVEKPEAQAPASAEPAAKGQQAEKPVSSPAPASADKAVKPAPLTPLAPPVIADASASTPTGSEAADVTQSGTVQELSRRLSSTSMSGTPTTPARPTSGERANAPGSASAAGAAGAAAKAVPRSAEASPLSTHDTKNTINVSQLLKLGAFKKQPLADFVPYAELQLLRVEDGIDATRKEDYLADGEFKEVFGMDRDAFKKQPAWRQAQAKKKANLF
KAG5175370.1	villin [Tribonema minus]	TmVLN	MATFVGEEAFVGAGETPGLELWRVENKKMVKMPECNGKFYTGDSYILLATISTGRSTEWKIHFWLGAESSQDEMGIAAFKTCELDEMLGGSPVQYREVQGYESAQFLCYFKAGGIEYLMGGVASGFRKVERDAYRTRLLQVKGRRVARVIEVPLSGSSLNTGDVFILDAGLTLYLYNGAGASRAEKSKGVETITRIKDDERGGRAQVVFIHEDPTNAEFWDLLGGYVEVTAEGEPDAVAERIMADALQLHAITPEGTTELLTTGADGLKREMLATTGGYLLDTSHEIYLWIGHKADAFVKQAGMAAATQYLSANARPAFTPISRVAEGTETAAFKSFFLSWTSPALPGYLNRAVSKGVAMSPRSQTNARALSERAHASHASMTDVPVDDGSGDLTIWRI…
EFA79075.1	villin [Heterostelium album PN500]	HaVLN	MEYKQVEKSIVRESKVRNVFHKVCKKELFYTNLKINQSAEELLKTSKTLFGYPSAVGGGSCLCISKLSAYGKAPDTPFCIKGHTDPISCFEFSPFNDRVVATGSRDCTIKLWNIEDEDMKSNIEVPLLALPKQSKRITGVYFHPSVDSLFLSATSDHCVDLWDLSQEGQVIQKVTGATDTILSLSWNTWSGGNRFATSSRDKKMRIYDPRSSNLPVQEVVTHEGAQGFKLTWADANGLDLICTVGANKGAQRQLFLWDPRDLSKALHINSITTDSSVLSPYYDYATNMIYLGGKGDGIYYYEIDRSQSYSIGKASFGNSTQSAVSLLPKNVCDVNLCEIDRFLRLTNNQIEMVSFMVPRKSQLFQEDIFPPAPSGDPTTDVGPWFQDKNLKVTPHTISM…
EFC46684.1	villin [Naegleria gruberi]	NgVLN	MLNSGTSATASHRRIHSASVFQFSRPSIYKNIYGQEQKKELQFTNLSKINKAACSAESTVISCNQDFFALPFGTYGSVIIMKHSNIAEDSKVRRANASPPLLSEHSGLVHDHSFSPFLPSDGTHLFSTCSADCTVKIWKITQKEQTIHGHCEDLQQVITLKGHDKKVNTGDFHPSVNNIFVSASGDNTLRIWDITTQKDMIVLRDDFDDMVQSWDWSSTASVLYTSSRDTVARVYDPRTKYAIVSGKAHDGKKGFRVVCTNHDQFFTVGFNGSGSREFALWDLRKGMRKGPLTRETINDMTPTQLFPFYDSSSHLLYLAGKGDTKMRVYEIDSNSEPYVHYLSEFKLTTTNTGLAMLPKRLCDTKSFEVARFMKLNVESVETFNFYVPRKKEQADIFQE…
XP_001733428.1	villin [Entamoeba dispar SAW760]	EdVLN	MGQENSKQIVKKTSLDLSNQFISQLPQTVGNYSELVSIDLHQNQITSIEALSQLKTLTFLDVSNNDLDMIHDMVFVNNSSLLCVLAEKNKITKITPLIGALPLFKLNFGNNLISIVPDTIGDCTCLTYLCFAHNQIIEIPPTISRLTSLKQLIICGNKIKSIPSLERCPITHLDLADNELDEFPSSICKCPLLKLYMDNNNISSITNDISLLVSLKELTLGSNVLHHLPKGLIQCASLQSLDLENNQLDAFYSTHPSISEIFEYLAGSDPIPSRSRKRVLPKSKMERRKESIELQKSLQIETKTRVYEPAPPRRLLIRIFGEGDAAWVVLVKCEKKDGTPDKVNIYHNDCYIFDTGKQLIVFYGKDASKAKRNKTNLFIENLKTEKGIKQIEIIDGSKN…
RXN14826.1	villin [Labeo rohita]	LrVLN	MSRKYTGGLMHHIIDAKKPAAGRNVLYELLKPISNADFIVPVEIDGTVHQVYVLKRPHVDEFLQKMGELFECVLFTASLAKYADPVADLLDQWGVFRARLFRESCVFHRGNYVKDLSRLGRELNKVIIVDNSPASYIFHPENAVPVQSWFDDMTDTELLDLLPLFEGLSKETDVYSVLQSLRARSFELQDFFSESSKMTEAQDVLKNIQRKPGLQIWTISVSSSAAQSTDIHYWIGNTSSQDEQGAAAIYVTQLDGCLGGSPVQYREVQGSESVKFKSYFKNGIVYKKGGAGSGFTHVESNMYNIKRLLHVKGTKHVTAREVEVSWSSFNLGDIFLLDLGKAIIQWNGPQSNRQEKLKAVLLAQDIRDRERGGRAQIGVIEGGQEEASPELMKIMISVL…
ABY58156.1	villin [Strongylocentrotus purpuratus]	SpVLN	MSKVDPAFSGVGKKEGLKIWRIENLKVVAIPDKSYGQFHKGDSYICLKTNKKGNGFSYNIHFWLGTETSQDEAGVAAYKTVELDDSLGGGPVQFREVESSESAEFMSYFPKGIRYLEGGIKSGFKKVDKDKFEKKMYIVKGKRNIRVNQVPCKWESLNNGDVFIFDLGQHIVVWNGPQCNRTERMQGTQAAKGIRDDERGGKARILFVDDDKLDAETLKVCEAKVALGPRGGIKPQAAKDDDERFSRKQAAQTRLYKVSDESGSLVVTEICSAPLDQTMLNSNDCFIVDQGHCGIFVWKGKGSTKQERKSAFSNAQGFIKAKQYPENTPVTVINENSETIAFKAIFKGWKDPGDTKGLGKTHTTGNIAHVKKEKFDASSLHKIKTSDIDSNPNMASRTG…
ETN66171.1	villin [Anopheles darlingi]	AdVLN	MKLFIKITQHQQQAMAERSIIIRALAMPPAMAHQTTTGIRQQDQKRPVYEDIKIDTAFRKISARSIGFHVWRIQNDHVETLPKEQYGTFYDECAYVVYAASVAGTSCDKNTLSREIKTPGATIERNIHFWLGANIAPERSKAAAYKIIELDLHLDHKTTQFRESQGNEGIRFLSYFKEDGIIVHCGNDPTSTPVEPRLYQIAGNAPQRCVQQRTISWQCFNSGQIMLLQTAGIVFVWIGRVTASADRVFGIGAGKRLKERHGIAELAIVDDGYEQSMGIAQKDVWNGYLNLSKRFVKPMPLIPSAGETLLKLYQCDTVNGVFRVELVKTGALEQADLYGRDSIYIVDYFPRSIWIWIGRSSQKQNRAEAMRHVRGYVIKKGYPASTPVGRVIDGLEPAE…
CAH2281938.1	villin [Pelobates cultripes]	PcVLN	MYNIRRLLHVKGKKHVTATEVELSWNSFNRGDVFLLDMGKVIVQWNGPESNKSERIRACSLAQSIRDDERGGRAQIGIVDNEQDSPDLMQIMNAVLGSRTGELKAATPDEKADEQQKANVRLYHVFEKDGDLVIQEIATKPLTQDLLQHQDCHILDQGGVKIFVWRGKASSPEEKKAAFSRAVGFIQAKGYPATTNVEVMNDGAESTIFKQLFQNWRDVGETQGIGKTYNIGKIAKVEQKKFDVNELYAHPELAAEQRMVDDASGKVEVWRIENLELKEVEPKTFGRFYGGDCYLVLYTYMKAGKPNYFLYMWLGRHASQDEITACAFHAVELDRKYQDQPVQIRVTMGKEPKHFQAIFKGKMIIYEGGTSRTEKTEPEPPIRLFQVRGTDEFNTKATE…
XP_025883495.1	villin-2-like [Solanum lycopersicum]	SlVLN1	MSNSVKALEPAFQGAGQRIGTEIWRIEDFQPVPLPKSECGKFYSGDSYIILQTTSGKGGSYIYDIHFWLGKNTSQDEAGTAAIKTVELDAIIGGRAVQHREIQGHESDKFLSYFKPCLIPLEGGVASGFKKPEEEEFETRLYVCKGKRVVRMKQVPFSRSSLNHDDVFILDSKDKIYQFNGANSNIQERAKALEVIQFLKDKYHEGTCDVAIVDDGNLQAETDSGSFWVLFGGFAPIGKKVTSEDDIVPEKTPAKLYSITDGQVSPVDGEFSKSSLENNKCFLLDCGAEVFVWVGRVTQLEERKAATQAAEEFLSSQNRPKSTHVTRLIQGYETYSFKSNFDSWPSGSAPAAEEGRGKVAALLKQQGIGVKGASKSAPVNEEVPPLLEGGGKIEVWRIN…
XP_004231539.1	villin-4 [Solanum lycopersicum]	SlVLN2	MSVSMRDLDPAFQGAGQKAGIEIWRIEKLSPVPVPKSSHGKFYTGDSYIILKTSASKTGALRHDIHYWLGADTSQDEAGASAIKTIELDAALGGRAVQYREVQGHETEKFLSYFKPCIIPLKGGIASGFKHVEEEEYKNCLYICQGKHVVHVKEVPFARSSLNHDDIFILDTKSKIFQFNGSNSSIQERAKALEVVQYIKDTYHDGNCDVAAIEDGKLMADAETGEFWGFFGGFAPLPRKTTRDEAKNIDTVPTRLYRVQKGQAEPVEIESLTRELLDTNGCYIVDCGIEVFVWMGRNTSLDERKTASGAADELLLGLDRPKCHVVRVIEGFETVMFRSKFDSWPQSTNVAVTEDGRGKVAALLKRQGLNVRGLMKAAPPKEEPQPYIDCTGNLQVWRV…
XP_006351312.1	PREDICTED: villin-2 [Solanum tuberosum]	StVLN	MSNSVKALEPAFQGAGQRIGTEIWRIEDFQPVPLPKSECGKFYSGDSYIILQTTSGKGGSYIYDIHFWLGKDTSQDEAGTAAIKTVELDAILGGRAVQHREIQGHESDKFLSFFKPCIIPLEGGIASGFKKPEEEEFETRLYVCKGKRVVRMKQVPFSRSSLNHDDVFILDSKDKIYQFNGANSNIQERAKALEVIQFLKDKYHEGTCDVVIVDDGNLQAETDSGSFWVLFGGFAPIGKKVASEDDIVPEKTPAKLYSITDGQVSPVDGELSKSSLENNKCYLLDCGAEVFVWVGRVTQLEERKAATQAAEEFLSSQNRPKSTHVTRLIQGYETYSFKSNFDSWPSGSAPAAEEGRGKVAALLKQQGIGVKGASKSAPVNEEVPPLLEGGGKIEVWRIN…
GMI81723.1	villin 1 [Hibiscus trionum]	HtVLN1	MAFYSKDVDPVFHGAGAKPGLEIWCIEKLRLVPVPKSSIGKFYSGSAYVVLSTSVLKSGPTQHDIHYWLGNDANEVDSALASDKALELDAALGSCAVQYREVQGQETEKFLSYFKPCIIPAEGVYTSQQGTLNGDTYQVTLLTCKGDHVVHVKEVPFSRSSLNHNDVFILDTASKIYLFCGCNSSIQERAKALEVVQYIKENKHTGKCDVATIEDGKLVGDSDVGEFWSLFGGYAPIPRDSALGGPQQVDSPVILYWINLQGKLSQIGSDSLDKDMLEKDKCYMLDCGAEDFLRKQDRSNGTHLTFLTEGLETSIFKSYFNSWPQTVDTKLYDEGREKVAAIFKHQGYEVKELPEEDIQSYINCRGTLKVWRVEDHELFPIPASEQTKLYSGDCYIVQY…
GMI63366.1	villin 2 [Hibiscus trionum]	HtVLN2	MSSSSKVLDPAFQGVGQRPGTEIWRIENFQPVPLPKADYGKFYMGDSYIVLQTTPSKGGSYLYDIHFWIGKDTSQDEAGTAAIKTVELDAVLGGRAVQHRELQGLESDKFLSYFKPCIIPLEGGIASGFKKPEEEEFETRLYVCRGKRVVRLKQVPFARSSLNHDDVFILDTQNKVYQFNGANSNIQERAKALEVIQFLKEKYHEGTCDVAIVDDGKLDTESDSGEFWVLFGGFAPIGKKVTSEDDVIPETTTAKLYSITDGEVKIVEGELSKGQLENNKCYLLDCGAEIFVWVGRVTQVEDRKVASQVAEDFIAGQNRPKATRITRVIQGYETNSFKSNFDSWPAGSTAPGAEEGRGKVAALLKQQGIGVKGTSKSVPVNEEVPPLLEGGGKMEVWCI…
GMI74201.1	villin 4 [Hibiscus trionum]	HtVLN3	MAVSMRDLDPAFQGAGQKAGTEIWRIENFRPVPVPKSSYGKFFTGDSYIILKTTALKSGALRHDIHYWLGKDTSQDEAGAAAVKTVELDAALGGRAVQYREVQGHETEKFLSYFKPCIIPQEGGVASGFKHVQEEEHKIRLFVCRGKHVVHVKEVPFARSSLNHDDIFILDTKSKIFQFNGCNSSIQERAKALEVVQYIKDTYHDGKCEVAAIEDGRLMADAETGEFWGFFGGFAPLPRKTASDEDKPVESHPAKLLSLEKGEAKPVETDSLTRELLDTNKCYVLDCGLEVFVWMGRNTSLDERKSASGAAEELIRCSDRPKSQIIRIIEGFETVLFKSKFESWPQTTNVAVTEDGRSKVAALLRRQGLNVKGLAKADPVKEEPQPYIDCTGNLQVWRV…
EOY09223.1	Villin 2 isoform 1 [Theobroma cacao]	TcVLN1	MSSSAKVLDPAFQGVGQKPGTEIWRIEDFQPVPLPKSDYGKFYMGDSYIVLQTTPSKGGSYLYDIHFWMGKDTSQDEAGTAAIKTVELDAVLGGRAVQHRELQGHESDKFLSYFKPCIIPLEGGIASGFKKPEEEEFETRLYVCRGKRVVRLKQVPFARSSLNHDDVFILDTQNKIYQFNGANSNIQERAKALEVIQFLKEKYHEGKCDVAIVDDGKLDTESDSGEFWVLFGGFAPIGKKVAGEDDVIPETTPAKLYSITDGEVKIVEGELSKGLLENNKCYLLDCGVEVFVWVGRVTQVEDRKAASQVAEEFVAGHNRPKATRMTRVIQGYETNSFKSNFDSWPAGSAAPGGEEGRGKVAALLKQQGVGVKGMSKSAPVNEEVPPLLEGGGKMEVWCI…
EOY09224.1	Villin 2 isoform 2 [Theobroma cacao]	TcVLN2	MSSSAKVLDPAFQGVGQKPGTEIWRIEDFQPVPLPKSDYGKFYMGDSYIVLQTTPSKGGSYLYDIHFWMGKDTSQDEAGTAAIKTVELDAVLGGRAVQHRELQGHESDKFLSYFKPCIIPLEGGIASGFKKPEEEEFETRLYVCRGKRVVRLKQVPFARSSLNHDDVFILDTQNKIYQFNGANSNIQERAKALEVIQFLKEKYHEGKCDVAIVDDGKLDTESDSGEFWVLFGGFAPIGKKVAGEDDVIPETTPAKLYSITDGEVKIVEGELSKGLLENNKCYLLDCGVEVFVWVGRVTQVEDRKAASQVAEEFVAGHNRPKATRMTRVIQGYETNSFKSNFDSWPAGSAAPGGEEGRGKVAALLKQQGVGVKGMSKSAPVNEEVPPLLEGGGKMEVWCI…
EOY09225.1	Villin 2 isoform 3 [Theobroma cacao]	TcVLN3	MVITLPDDGKLDTESDSGEFWVLFGGFAPIGKKVAGEDDVIPETTPAKLYSITDGEVKIVEGELSKGLLENNKCYLLDCGVEVFVWVGRVTQVEDRKAASQVAEEFVAGHNRPKATRMTRVIQGYETNSFKSNFDSWPAGSAAPGGEEGRGKVAALLKQQGVGVKGMSKSAPVNEEVPPLLEGGGKMEVWCINGSAKTPLPKEDIGKFYSGDCYIVLYTYHSGDRKEDYFLCCWIGKDSIEEDQKMAARLANTMSNSLKGRPVQGRVFEGKEPPQFIALFQPMVVLKGGLSTGYKKSIADKGLTDETYTADCVALFRISGTSVHNNKALQVDAVATSLNSTECFLLQSGSSIFTWHGNQSTYEQQQLAAKVAEFLKPGVALKHAKEGTESSTFWFALGG…
XP_022742883.1	villin-2-like isoform X1 [Durio zibethinus]	DzVLN1	MSSSAKVLDPAFQGVGQKPGTEIWRIENFQPVPLPKSDHGKFYMGDSYIVLQTTPSKGGSYLYDIHFWIGKDTSQDEAGTAAIKTVELDAVLGGRAVQHRELQGHESDKFLSYFKPCIIPLEGGIASGFKKPEEEEFETRLYVCRGKRVVKLKQVSFARSSLNHDDVFILDTQNKIYQFNGANSNIQERAKALEVIQFLKEKYHEGTCNVAIVDDGKLDTESDSGEFWVLFGGFAPIGKKIATEDDVIPETTPAKLYSITDGEVKLVEGELSKGVLENNKCYLLDCGAEVFVWVGRVTQVEERKAASQVSEDFIAGQNRPKTTRMTRVIQGYETNSFKSNFDSWPAGSAAPGGEEGRGKVAALLKQQGVGVKGMSKSAPVNEEVPPLLESGGKMEVWCI…
XP_022742884.1	villin-2-like isoform X2 [Durio zibethinus]	DzVLN2	MGDSYIVLQTTPSKGGSYLYDIHFWIGKDTSQDEAGTAAIKTVELDAVLGGRAVQHRELQGHESDKFLSYFKPCIIPLEGGIASGFKKPEEEEFETRLYVCRGKRVVKLKQVSFARSSLNHDDVFILDTQNKIYQFNGANSNIQERAKALEVIQFLKEKYHEGTCNVAIVDDGKLDTESDSGEFWVLFGGFAPIGKKIATEDDVIPETTPAKLYSITDGEVKLVEGELSKGVLENNKCYLLDCGAEVFVWVGRVTQVEERKAASQVSEDFIAGQNRPKTTRMTRVIQGYETNSFKSNFDSWPAGSAAPGGEEGRGKVAALLKQQGVGVKGMSKSAPVNEEVPPLLESGGKMEVWCINGSAKTPMTKEDIGKFYSGDCYIVLYTYHSGDRKEDYFLCCWI…
XP_022742885.1	villin-2-like isoform X3 [Durio zibethinus]	DzVLN3	MSSSAKVLDPAFQGVGQKPGTEIWRIENFQPVPLPKSDHGKFYMGDSYIVLQTTPSKGGSYLYDIHFWIGKDTSQDEAGTAAIKTVELDAVLGGRAVQHRELQGHESDKFLSYFKPCIIPLEGGIASGFKKPEEEEFETRLYVCRGKRVVKLKQVSFARSSLNHDDVFILDTQNKIYQFNGANSNIQERAKALEVIQFLKEKYHEGTCNVAIVDDGKLDTESDSGEFWVLFGGFAPIGKKIATEDDVIPETTPAKLYSITDGEVKLVEGELSKGVLENNKCYLLDCGAEVFVWVGRVTQVEERKAASQVSEDFIAGQNRPKTTRMTRVIQGYETNSFKSNFDSWPAGSAAPGGEEGRGKVAALLKQQGVGVKGMSKSAPVNEEVPPLLESGGKMEVWCI…
AES81363.2	villin [Medicago truncatula]	MtVLN	MSSATKVLEPAFQGVGQKVGTDIWRIENFQPVPLPKSDHGKFYMGDSYIILQTTQGKGGSYLFDIHFWIGKDTSQDEAGTAAIKTIELDAALGGRAVQWREIQGHESDKFLSYFKPCIIPLEGGVASGFKKPEEEEFETRLYVCKGKRVVRIKQIPFARSSLNHDDVFILDTQDKIFQFNGANSNIQERAKALEVIQLLKEKYHEGTCSVAIVDDGKLDTESDSGEFWVLFGGFAPIGKKVISEDDIVPETIPAQLYSIADGEVKPVEGELSKSLLENNKCYLLDCGAEVFVWVGRVTQVDERKAACTAAEDFVASQKRPKATRITRVIQGYETHSFKSNFDSWPSGSANTAGAEEGRGKVAALLKQQGMGVKGAAKSTPVNEEIPPLLEGGGKLEVWI…
KAK2454348.1	villin [Trifolium repens]	TrVLN	MSSATKVLDPAFQGAGQRLGTEIWRIENFQPVPLPKSEYGKFYMGDSYIILQTTQGKGGAYFYDLHFWIGKDTSQDEAGTAAIKAVELDAALGGRAVQHREIQGHESDNFLSYFRPCIIPLEGGVASGFRKPEEEEFETRLYVCRGKRVVRMRQIPFARSSLNHDDVFILDTHNKIYQFNGANSNIQERAMALEVVQFLKEEYHEGKCDVAIVDDGKLDTESDSGEFWVLFGGFAPIAKKVISEDDIIPEAIPAQLYSIIDGEVKSEEGELSKSLLENNKCYLLDCGAELYIWFGRVTQVEERKAACQAAEVFVSSQNRPKSTRITRITQGYETRSFKSNFDSWPSGSAGTAAEDGRGKVSALLKQQGIGVKGMTKSTPVNEELPHLLEEGGKLEVWRI…
AAC31605.1	villin 1 [Arabidopsis thaliana]	AtVLN1	MSRLSKDFDSAFQGVGTKSGLEIWCVYNKQLISIPKSSFGKFHSGNAYLVLRTFLRKIESPQYDIHYWLGIDANEVDSILASDKALDLDAALGCCTVQYREVQGQETEKFLSYFKPCIIPVEGKYSPKTGIAGETYQVTLLRCKGDHVVRVKEVPFLRSSLNHDDVFILDTASKVFLFAGCNSSTQEKAKAMEVVEYIKDNKHDGRCEVATIEDGKFSGDSDAGEFWSFFGGYAPIPKLSSSTTQEQTQTPCAELFWIDTKGNLHPTGTSSLDKDMLEKNKCYMLDCHSEVFVWMGRNTSLTERKTSISSSEEFLRKEGRSTTTSLVLLTEGLENARFRSFFNKWPSDRWSLAFYNEGREKVAALFKQKGYDVEELPDEEDDPLYTNCRDNLKVWRVDG…
NP_565958.1	villin 2 [Arabidopsis thaliana]	AtVLN2	MSTKVLDPAFQGAGQKPGTEIWRIENFEAVPVPKSEHGKFYMGDTYIVLQTTQNKGGAYLFDIHFWIGKDTSQDEAGTAAVKTVELDAVLGGRAVQHREIQGHESDKFLSYFKPCIIPLEGGVASGFKTVEEEVFETRLYTCKGKRAIRLKQVPFARSSLNHDDVFILDTEEKIYQFNGANSNIQERAKALEVVQYLKDKYHEGTCDVAIVDDGKLDTESDSGAFWVLFGGFAPIGRKVANDDDIVPESTPPKLYCITDGKMEPIDGDLSKSMLENTKCYLLDCGAEIYIWVGRVTQVDERKAASQSAEEFLASENRPKATHVTRVIQGYESHSFKSNFDSWPSGSATPGNEEGRGKVAALLKQQGVGLKGIAKSAPVNEDIPPLLESGGKLEVWYVNG…
AEE79652.1	villin 3 [Arabidopsis thaliana]	AtVLN3	MSGSTKVLDPAFQGVGQKPGTEIWRIENFEPVPVPKSEHGKFYMGDTYIVLQTTQNKGGAYLFDIHFWIGKDTSQDEAGTAAVKTVELDAALGGRAVQYREIQGHESDKFLSYFKPCIIPLEGGVASGFKKPEEEEFETRLYTCKGKRAVHLKQVPFARSSLNHDDVFILDTKEKIYQFNGANSNIQERAKALVVIQYLKDKFHEGTSDVAIVDDGKLDTESDSGEFWVLFGGFAPIARKVASEDEIIPETTPPKLYSIADGQVESIDGDLSKSMLENNKCYLLDCGSEIFIWVGRVTQVEERKTAIQAAEDFVASENRPKATRITRVIQGYEPHSFKSNFDSWPSGSATPANEEGRGKVAALLKQQGVGLKGLSKSTPVNEDIPPLLEGGGKLEVWYI…
AEE85728.1	villin 4 [Arabidopsis thaliana]	AtVLN4	MSVSMRDLDPAFQGAGQKAGIEIWRIENFIPTPIPKSSIGKFFTGDSYIVLKTTALKTGALRHDIHYWLGKDTSQDEAGTAAVKTVELDAALGGRAVQYREVQGHETEKFLSYFKPCIIPQEGGVASGFKHVVAEEHITRLFVCRGKHVVHVKEVPFARSSLNHDDIYILDTKSKIFQFNGSNSSIQERAKALEVVQYIKDTYHDGTCEVATVEDGKLMADADSGEFWGFFGGFAPLPRKTANDEDKTYNSDITRLFCVEKGQANPVEGDTLKREMLDTNKCYILDCGIEVFVWMGRTTSLDDRKIASKAAEEMIRSSERPKSQMIRIIEGFETVPFRSKFESWTQETNTTVSEDGRGRVAALLQRQGVNVRGLMKAAPPKEEPQVFIDCTGNLQVWRV…
XP_024311703.1	villin-2 [Brachypodium distachyon]	BdVLN1	MSTAKQVLDPAFQGAGQKPGTEIWRIEDFKPVPLPKSDYGKFYCGDSYIILQTTCNRGGAYLFDIHFWIGKDSSQDEAGTSAIKTVELDTMLGGRAVQHREPQGYESDKFLSYFKPCIIPLEGGFASGFKKPEEDKFETRLYICKGKRAIRVKEVPFARSALNHDDVFILDSEKKIYQFNGANSNIQERAKALEVIQHLKEKYHEGVCDVAIVDDGKLQAESDSGEFWVLFGGFAPIGKKAVSDDDVILETAPTKLYSINNGKLKLEDIVLTKSILENTKCFLLDCGSELFVWVGRVTQVDDRKAASVAVEEFIVNQNRPKTTRVTQVIQGYETHTFKSKFESWPISSTAGNASMEDGRGKVAALLKKKGDVKGASKTSATVNEEVPPLLEGGGKLEVW…
XP_010234504.1	villin-5 [Brachypodium distachyon]	BdVLN2	MSVSMKDLDPAFRGAGQKEGLEIWRIEDFKPVPIPSSSHGKFFMGDSYIILKTTALKNGSLRHDIHYWVGRDTSQDEAGTAAILTIELDAALGGRAVQYREVQGNETEKFLSYFRPCIMPQPGGVASGFKHVEVNEQEHTTRLYVCSGKRVVHVKEVPFARSSLHHDDIFILDTKSKIFQFNGSNSSIQERAKALEVVQYIKDTFHEGKCEVAAVEDGRMMADAEAGEFWGFFGGFAPLPRRASVDNNEKDEETSLKLLCFNQGKLDPINYECLAHELLETSKCYLLDCGAEMFVWMGRTTTLQERKGASEAAEKLLSDANRTKTHVIKVIEGFETITFKSKFKEWPQTPDLKLSSEDGRGKVAALLKRQGLNVKGLMKAAPAKEEPQPYIDCTGSLQV…
XP_033148405.1	villin-2 [Brassica rapa]	BrVLN1	MSGSTKVLDPAFQGAGQKPGTEIWRIENFEAVPVPKSEHGKFYMGDTYIVLQTTQNKGGAYLFDIHFWIGKDTSQDEAGTAAVKTVELDAVLGGRAVQHREIQGHESDKFLSYFKPCIIPLEGGVASGFKTPEEEVFETRLYTCKGKRAIRLKQVPFARSSLNHDDVFILDTKEKIYQFNGANSNIQERAKALEVVQYLKDKYHEGTCDVAIVDDGKLDTESDSGEFWVLFGGFAPIGRKVANDDDIIPESTPPKLYSIIDGQMEAIDGDLTKSMLENTKCYLLDCGAEVFIWVGRVTQVDERKAASQSVEDYLASENRPKATRVTRVIQGYESHSFKSNFDSWPSGSSAPSNEEGRGKVAALLKQQGVGLKGIAKSAPVNEDVPPLLEAGGKLEVWYV…
XP_033135965.1	villin-3 [Brassica rapa]	BrVLN2	MSGPTKVLDPAFQGAGQKPGTEIWRIENFQPVLVPKSEHGKFYMGDTYIVLQTTQNKAGAYLFDIHFWIGKDTSQDEAGTAAVKTVELDAGLGGRAVQHREIQGHESDKFLSYFKPCIIPLEGGVASGFKKLEEEEFETRLYTCKGKRAVHLKQVPFARSSLNHDDVFILDTKEKIYQFNGANSNIQERAKALAVVQYLKDKFHEGTCDVAIVDDGKLDTESDSGEFWVLFGGFAPIARKVASEDDIIPETTPPKLYSIADGQVESIDGNLSKSMMENNKCYLLDCGSEVFIWVGRVTQVEERKTAIQAAEDFVASENRPKATRITRVIQGYEPHSFKSNFDSWPSGSAAPANEEGRGKVAALLKQQGVGLKGLSKSTPVNEDIPPLLEGGGKLEVWYI…
XP_033145736.1	villin-4 [Brassica rapa]	BrVLN3	MSVSMRDLDPAFQGAGQKAGIEVWRIENFSPAPIPKSSIGKFFTGDSYIVLKTTALKTGALRHDIHYWLGKDTSQDEAGTAAVKTVELDAALGGRAVQYREVQGHETEKFLSYFKPCIIPQEGGVASGFKHVEAEEHVTRLFVCRGKHVVHVKEVPFARSSLNHDDIYILDTKSKIFQFNGSNSSIQERAKALEVVQYIKDTYHDGTCEVATVEDGRLMADADSGEFWGFFGGFAPLPRKTANAEDKTVTFDIKKLFCVEKGKANPVEDDTLKREMLDTNKCYILDCGLEVFVWMGRTTSLDDRKIASGAAEEMIRSSERPKSQMIRIIEGFETVPFRSKFDTWTQETNTTVSEDGRGRVAALLQRQGVNVRGLMKAAPPKEELEAFIDCTGNLQVWRV…
XP_033138644.1	villin-5 [Brassica rapa]	BrVLN4	MTFSMRDLDQALQGCGQKSGIEIWRIESFKPVAVPKESHGKFFTGDSYIVLKTTASRSGSLHHDIHYWLGKDSSQDEAGSVAVMTVELDSALGGRAVQYREVQGQETEKFLSYFKPCIIPQEGGVASGFNHVKPEEHQTRLYICKGKHVVRVKEVPFARSTLNHDDVFILDTESKIFQFSGSKSSIQERAKALEVVQYIKDTYHDGKCEIAAVEDGRMMADAEAGEFWGLFGGFAPLPKKPASNDDQTAESDGIKLFSVEKGKTEPIEVESLQKDLLDTNKCYILDCGLELFVWKGRSTSIDQRKSASQAAEEFFRSSERPKLNLVSVMEGFETVMFRSKFDSWPATSTVAEPQQGRGKVAALLQRQGVNVQGLVKTSSSSSKDEPKPYIDATGNLQVW…
Mapoly0156s0006	villin [Marchantia polymorpha]	MpVLN1	MEYAVDAAFEGAGQAPGTEIWRIEDFSPVPLPKADYGKFYTGDSYIFLQTTKTSSGALKYDLHFWLGKDTSQDEAGTAAIKTVELDTHLGDKAVQYRECQGHESDLFLSYFKSPIIPLDGGVASGFKKVEAEVFENKLFVIKGTRANTRVTQVPVARESLTHDDVFILDTKDNIFQFNGEKSSISERGKAMEVVQQLKDTNHDGSCDVVLIDEDGAEAEAEQFWAVFGGVGPIGEKSTEEAAGPVKLSLVVDGDLKEVEEATLTKDTLDTQSCYLLDTGSDVYVWLGRGSTLQEKKAATLAAEKIISSQKRPSFTRITRVTEGYELPVFKSFFQEWSQTESDE
Mapoly0055s0069	villin [Marchantia polymorpha]	MpVLN2	MGPQVSPFYPTSEASNRCAEEISDFIGELSLHMSHDDAEETMGLIEAGNAGESTEFGNVDTSRLSVMSSEDTEVGEEGRFCDTSNKVWKPTVWNSHSAPPSPVGRSPRPPQPFVNDIEKGGPLPFPLTPRPQQSCKARPSLPPLQPLSITRRTYEEWSMGAYDDQGGVWNLPGTPSRRWENRGKNGLDIKLDMGAVHRSRDQSEPSELQLRRDKFAFFDKECSRVADHIYLGSDAVARNRETLRANKITHVLNCVGFMCREYFPEDLSYLTLWLQDSPCEDITSVLYDVFDYFEEVREQGGRVFVHCYQGVSRSTSLVIAYLMWREGQSFEDAFQDVKAARGVTNPNMGFACQLLQAQKRVHAAPVSPNSVLRMYRISPHSKYDPLHLVPRTVNNPGES…
Mapoly0061s0057	villin [Marchantia polymorpha]	MpVLN3	MAVSMKNVDVAFHNVGGKAGTEVWRIENFSPVLLPKSEYGKFHEGDSYIVLRTTALKSGAFHYDVHFWLGKSTSQDEAGAAAIKTVELDAALGGRAVQYRECQGHETDLFLSYFKPCIIPLEGGIASGFKKVEEAEFEPRLYLCKGARLARVTEVPYARQSLNHDDVFILDTKEKIYQFNGANSSIQERGKALEVVQHLKDTNHDGDCDIVIVDDGKLGAEAETGEFWSLFGGFAPLGRKHVPHEDSKKQPFLVKLFCNQTRPPIHTELYCITPVQGSSAFSNVGEGKPKEVEHGPVLKKNLLDTHNCFLLDAGNEMFVWMGRETTLEQRKAATLSAEEFISSQERPTFTQVTRIIEGFELPKFKAHFEKWPRTSQSSVSEDGRGKVAALLKQQGVDVK…
LOC_Os08g14230	villin [Oryza sativa]	OsVLN1	MSVSMKDLDPAFRGAGQKEGLEIWRIENFKPVPIPASSYGKFFMGDSYIILKTTALKNGSLRHDIHYWIGKDTSQDESGTAAILTVELDAALGGRAVQYREIQGNETDKFLSYFRPCIMPQPGGVASGFKHVEVNEQEHETRLYVCTGNRVVHVKEVPFARSSLNHDDIFILDTKSKIFQFNGSNSSIQERAKALEVVQYIKDTFHEGKCEVAAVEDGRLMADAEAGEFWGFFGGFAPLPRRAPVEDNEKYEETVFKLLCFNQGKLEPINYESLLHELLKTNKCYLLDCGVELFVWMGRTTSLQERKSASEAAEKLLSDDNRTKTHVIKVIEGFETVMFKSKFKEWPQTPDLKLSSEDGRGKVAALLKRQGLNVKGLMKAAPAKEEPQAYIDCTGSLQV…
LOC_Os04g51440	villin [Oryza sativa]	OsVLN2	MSISMKDVDPAFRGVGQKDGLEVWRIENFKPVPVPTSSHGKFYMGDSYIILKTTALKNGSFRHDLHYWLGKDTSQDEAGTAAILTVELDAALGGRAVQYREVQGGETEKLLSYFRPCIMPQPGGVASGFNHVEVNQQDHVTRLYVCQGKHVVHVKEVPFVRSSLNHEDIFILDTANKIFQFNGSNSCIQERAKALEVVQYIKDTFHEGKCEVAAVEDGKLMADTEAGEFWGLFGGFAPLPKKTSSEDNGDDKETVTKLLCFNQGTLEHISFESLEHELLETNKCYLLDCGAEMYVWMGRGTSLQVRKGASEAAEKLLIDENRKGSNVIKVIEGFETIMFKSKFNKWPPTPDLKLSSEDGRGKVAALLRSQGLDVKGLMKAAPEEEEPQPYIDCTGHLQV…
LOC_Os03g24220	villin [Oryza sativa]	OsVLN3	MSSAKPVLDPAFQGVGQKPGTEIWRIQDFKPVPLPKADYGKFYNGDSYIVLQTTCSKGGGAYLFDIHFWIGKDSSQDEAGTAAIKTVELDTMLGGRAVQHRELQGYESDKFLSYFKPCIIPLEGGFASGFKTPEEDKFETRLYICKGKRAIRVKEVPFARSSLNHDDVFILDTEKKIYQFNGANSNIQERAKALEAIQHLKETYHNGVCDVAIVDDGKLQAESDSGEFWVLFGGFAPIGKKAICDDDVVLETTAPKLYSINNGQLKLEDTVLTKSILENNKCFLVDCGSDLFIWVGRLTQVEERKAASAAVEEFIATQNRPKTTRVTRVIQGYENHTFKSKFESWPVNSAGSAGAEEGRGKVAALLKQQGVDIKGASKSSAPVDEEVPPLLEGDGKLEV…
LOC_Os06g44890	villin [Oryza sativa]	OsVLN4	MVPKKVWGVQQLNPMPHARSATGEHTFSSLLKQKSPKTSPTKPRGSMAVSMREVDAVFQGAGQKDGLEIWRIEKLQAVPVPKESHGRFFTGDSYVILKTTALKNGSFRHDIHYWLGKDTSQDEAGTAAIKTVELDAALGGRAVQYREVQGNETERFLSYFKPCIIPEEGGIASGFRHTEINEREHVTRLFVCRGKHTVHVKEVPFARSSLNHDDIFILDTKSKIFQFNGSNSSIQERAKALEVVQYLKDSNHEGKCDVGSVEDGKLMADADAGEFWGLFGGFAPLPRKTFSDLNGKDSAFSSKLICLNKGQTVPVDFDVLTRELLDSTKCYLLDCGSEIYVWMGRETPLEERKRAGSAAEELLREVNRPKSHIVRLMEGFETVIFRSKFSKWPKKADAV…
LOC_Os05g06110	villin [Oryza sativa]	OsVLN5	MKGVDDAFLGVGDKPGLDIWCIMGSNLIAIEKSLHGKFYTGNTYIILSTVELKSGVRQHNVHYWVGEEAKEEDCLTASDKAIELDVALGSNTVQYRETQGEESDKFLSYFKPCIIPIQGSLSSHMRIYGDKSKDTTMFRCEGEHVARVTEVPFSRSSLDHKAVFVVDTESKIFLFSGCNSSMQTRAKALDVVKHLKENRHCGRCEIATIEDGKLVGDSDAGDFWNLFGGYAPIPRDVQDTVMTELMTTSSKKLFWINKRNLVPVETNLLEREMLNSDRNYILDCGTEVFLWMGMTTLVSERRTSVTALEDYVRCEGRQSNARSVILTEGHETVEFKMHFQHWPKNAVPKLYEAGREKVAAIFKHQGYDVTEIPEDKPRHFISCNGSLKVWLVDNGSVTL…
XP_030493987.1	villin-3 [Cannabis sativa]	CsVLN1	MSSSTKALDPAFQGVGQRVGTEIWRIENFQPVPLPKSDYGKFYSGDSYIVLQTSQGRGGAYVYDIHFWIGKDTSQDESGTAAIKTVELDASLGGRAVQHREIQGHESDKFLSYFKPCIIPLEGGIASGFTKPEEEEFETRLYICKGKRVVRMKQVPFARSSLNHDDVFILDTQNKIYQFNGANSNIQERAKALEVIQFLKEKYHGGTSDVAIVDDGKLDTESDSGEFWVLFGGFAPIGKKVVSEDDIIPEATPAKLYSITDEVKIVEGELSKSSLENNKCYLLDCGAEIFVWVGRVTQLEERKAAIQTAEEFVASQNRPKATRITRLIQGYETHAFKSNFESWPSGSVAPGAEEGRGKVAALLKQQGVGVKGMTKSAPVSEEVPPLLEGGGKMEVWRIN…
XP_030478900.1	villin-4 [Cannabis sativa]	CsVLN2	MAVSMRDLDSAFQGAGQKAGLEIWRIENFRPVPIPKSSHGKFFTGDSYVILKTTALKNGALRHDIHYWLGKDTTQDEAGTAAIKTVELDAALGGRAVQYREVQGHETEKFLSYFKPCIIPQQGGIATGFKHAEAEEHNIRLYVCKGKHVVHVKEVPFARSSLNHDDIFILDTKSKIFQFNGCNSSIQERAKALEVVQYIKDTYHDGKCEVAAVEDGKLMADPEAGEFWGFFGGFAPLPKKAASDEDKTIGSHPTKLLCVVKGKAEPVEADLLTRELLDTNKCYLLDCGIEVFVWMGRSTSLDERKAASGASEELVSGANRPKSHIIRVIEGFETVMFRSKFDSWPQTAEVTVSEDGRGKVAALLKRQGVNVKGLLKADPVKEEPQPYIDCTGNLQVWRV…
XP_050881027.1	villin-1 [Pisum sativum]	PsVLN1	MPIINKDLDPAFQTAGANPGLEVWCIENQELVLMSESDHRKFYTGSAYIVLNAVFPKNGPPHYDIHYWLGNDTKKVDSNLASDKALELDAALGSCSVQYREIQGQESQKFLSYFKPCLIPIEGVFTSKQGNLNGEYQVSLYSCKGDYVVHVREVPFQRSSLNHEDVFILDTALKIFLFSGCNSTIQERAKGLEVVQYITENKHGGKCEVATIEDGKFVGDSDVGEFWSLFGGYAPIPREPPASQESVPPSAKQYWINLQGKICPIGSNALSKEMLESDKCYMLDCDNEIFVWMGRQTLLTERRTSIKAAEDFVRNEGRSSKTHLTFLSEGLESTVFRSHFTNWPKTVEPRLYEEGREKVAAIFKHQGYDVKELPDEKDDEPSIDYGGTIKVWRVDGDEL…
XP_050911202.1	villin-3-like [Pisum sativum]	PsVLN2	MSSATKGLEPAFQGVGQKVGTEIWRIENFQPVPLPKSDYGKFYMGDSYIILQTAQGKGGNYLFDIHFWIGKDTSQDEAGTAAIKTVELDASLGGRAVQHREIQGHESDKFLSYFKPCIIPLEGGVASGFRTPEEEEFETRLYVCKGKRVVRIKQIPFARSSLNHDDVFILDTKEKIYQFNGANSNIQERAKALEVIQLLKEKYHEGTSSVAIVDDGKLDTESDSGEFWVLFGGFAPIGKKVISEDDIVPETIPAQLYSIADGEAKSVEGELSKSLLENNKCYLLDCGAEVFVWVGRVTQVDERKAACQAAEDFVTSQKRPKATRITRVIQGYETHSFKSNFDSWPSGSATTAGAEEGRGKVAALLKQQGMGVKGAAKSTPINEEIPPLLEAGGKLEVWI…
XP_050917820.1	villin-4-like [Pisum sativum]	PsVLN3	MGVSMRDLDPALKGAGQKDGLEIWRIENFNPVPIPQSSYGKFFNGDSYMVLKTTASKSGALRHDIHYWLGKDTSQDEAGAAAIKTVELDAVLGGRAVQYREVQGHETQKFLSYFKPCIIPQEGGAASGFTHVEAEEHKIRLFVCKGKHVVNVKEVPFARSSLNHDDIFILDTESKIFQFNGSNSCIQERAKALEVVQFIKDTYHDGKCEVASIEDGRLMADSESGEFWGLFGGFAPLPRKTFNDEDKTVDSHDPKLLCVEKGKAEPIETDSLTKELLDTNKCYIIDCGLEVYVWIGRNTSLDDRKSASGATDELVRSTDRPKSQITRVIEGFETVMFKSKFESWSQTSNVTMSEDGRGKVAALLKRQGLDVKGLLKADPVKEEPEAYIDCTGHLQVWRV…
PWZ16248.1	Villin-1 [Zea mays]	ZmVLN1	MKGVDDGFLGAGDKPGLDIWCIFGSSVVPVAKSQHGKFYNGSTYIILNTTELKSGVRRHDVHYWVGEEAKEEDCFMASDKAVELDAALGSSTVQYRETQGEESDKFLSYFKPCVIPVQGRFFSHLKGSGDRSSATTMFRCQGEHVARVTQVPFSRSSLDHKSVFIVDTPSKLFLFSGCNSSMQTRAKALDVVKHLKENRHLGRCEIAAIEDGKLVGDSDAGEFWNLFGGYAPIPRDLPDAIKEEPLTAPSKKLFWINKKNLVPLEAHPLDREMLNSDRSYMLDCSTEIFLWMGMTTLVSERKSSVAVLEDYVHSQGRSFNVHTFIMTEGHETVDFKLHFQHWSRNVELKLYEAGREKVAAIFKHQGYDVTEIPEDKPQQLIDCNGSLKVWLVDHGCTNL…
XP_008660141.1	villin-2 [Zea mays]	ZmVLN2	MSNAKAVLEPAFQGAGHKPGTEIWRIEDFKPVPLPKSDYGKFYCGDSYIVLQTTCKGGAYLFDIHFWIGKDSSQDEAGTAAIKTVELDSMLGGRAVQHREPQCYESDKFLSYFKPCIIPMEGGFASGFKKPEVDKFETRLYICKGKRAIRVKEVPFARSSLNHDDVFILDTENKIYQFNGANSNIQERAKALEVIQHLKEKYHDGVCAVAIVDDGKLQAESDSGEFWVVFGGFAPIGKKAVSDDDVVLETTSPRLFSISNGQLKLEDTVLTKSILENTKCFLLDCGAELFVWVGRVTQVEDRKAASAAVEKFIIKENRPKTTRITQVIQGFENHTFKSKFESWPVSNTAGSASTEEGRGKVTALLKQKGVDVKGISKTSVPAVNDEIPPPLLDGGGKLE…
PWZ05958.1	Villin-3 [Zea mays]	ZmVLN3	MAVSMREVDPVFQGAGQKDGLEIWRIEKLQAVPVPKESYGKFFTGDSYIVLKVLSFAHIVNMSIPILNTHFVVKSSFISSRNEIPIVINSYFVLEQTTALKNGSFRHDIHYWLGKDTSQDEAGTAAIKTVELDAALGGRAVQYREIQGNETEKFLSYFKPCIIPEEGGVASGFRHTEVNEREHKTRLFVCRGKHTVHVKEVPFARASLNHDDIFILDTKSKIFQFNGSNSSIQERAKALEVVQHLKDTNHEGKCEVAAVEDGKLMADADAGEFWGLFGGFAPLPRKTFSELNGKDSTSTSKLLCVNKGQFAPIDCEILKRELLDSTKCYLLDCGSEIYVWMGRETTLEERKRGGSAAEELLREGNRQKSHIIRLMEGFETVTFKSKFDKWPKKADAVVS…
XP_020400860.2	villin-4 [Zea mays]	ZmVLN4	MKRMHSSLEFYLFLSPESVFHGWPSTSPCFPHPSPDRSLSQQFSNSIGKYISLSSDKDFSSTSRMSVSMKDLDPAFHGAGQKDGLVVWRIENFKPVPVPTSSHGKFYMGDSYIILKTTALKNGSFRHDIHYWLGKDTSQDEAGTAAILTVELDAALGGRAVQYRELQGNETERFLSYFRPCIMPQPGGIASGFNHVEVNDQEHVTRLYVCRGKHVVHVKEVPFTRSSLNHEDIFILDTKSKIFQFNGSSSCIQERAKALEVVQYIKDTFHEGKCEVAGVEDGKLMADVETGEFWALFGGFAPLPRKAPSEDNGEDKKIVIKLICINQGKLEQINFESLARELLEPNKCYLLDCGGEMYVWMGRNTSLQERKGASKAAEKLLIDDSRTKSHVIKLIEGFE…
XP_008654097.1	villin-5 [Zea mays]	ZmVLN5	MVLQPNSEDKHIFSIAPNGQYSTSSAYNGLFTGSVAFEHRAGLQTDWKKEDRFMLPDALFVIRSLKPSTIYWFHFMCLLQNVLTTALKNGGLRHDIHYWIGKDTSQDEVGTAAILTVELDAALGGRAVQYREIHGNETERFLSYFRPCIMPQPGGVASGFNHVEVNEQDYKTRLYVCHGKHVVHVKEVPFARSSLNHDDIFILDTKSKIFQFSGSNSSIQERAKALEVVQYIKDTFHEGKCEIASVEDGRMMSDAEAGEFWGFFGGFAPLPRRAPAEGNEKQEETAFKLLCFDQGKLEPVNCKSLAHELLETNKCYFLDYGAELYVWMGRITSLQERKGASEAAEKLLSDSSRTRTPMIKVIEGFETVAFKSKFKEWPQTPGLKMSSEDGRGQVAALLK…
NP_956532.1	villin-1 [Danio rerio]	DrVLN1	MPQEVKTDVPKVLNKTTPGLQIWRVENMELVPCPSKTFGQFFEGDSYVILYTHKTSNNFSYDIHYWLGKSTSQDEMGAAAIYTTQMDDHLGGVAVQHRETQGHESATFQGYFKQGIIYKKGGVASGMKQVETNTYNIRRLLHVKGNKHVVAGEVEMSWNSFNKGDVFLLDLGSLIIQWNGPKSNRMERLRGMNLAKDIRDRERGGRAQVAVVEGDDEQSSEEAMKLMKQSLGERPKNIKEAIPDEIVDEKLKTAIKLYHISDAQGSLVVQEVAVKPLTQDLLKTEDCYLLDQGGIKIFIWKGKKASKAERTESLKMAEAYVKAKGYPVSTYIETVSEGAESSVFKQLFQKWTDKGQTVGMGTTHNPGKIAKVEQVKFDATSMHARPDIAAQQKMVDDGS…
XP_005160494.1	villin 2 isoform X1 [Danio rerio]	DrVLN2	MPKPVNVRVTTMDAELEFAVQPSTTGKQLFDQVVKTIGLREIWYFGLQYMDSKGYLTWLKLDKKVSSQDVKKENPLQFKFRAKFFPEDVADELIQDITQKLFFMQVKDGILSDEIYCPPETAVLLASYSVQAKFGDFSKELHRPGYLTSERLLPQRVLDQHKLSREQWEERIQVWHEEHRGMLREDAMLEYLKIAQDLEMYGVNYFDIKNKKGTELWLGVDALGLNIYEKDDKLTPKIGFPWSEIRNISFNDKKFVIKPIDKKAPDFVFYAPRLRINKRILQLCMGNHELYMRRRKPDTIEVQQMKAQAREEKQQKQMERAQLENEKKRREAIEREKEQMEREKKELMMQLYQFEERTKKVENELQEQMQRAMQLQHERRLADEEAARLEAERQAALLA…
XP_040873607.1	villin-1 [Glycine max]	GmVLN1	MPIVTKDMDSAFQTAGANPGLEVWCIENQRLVSVSNSSHGKFYTGSAYLVLNAVFPKIGPPQYDIHYWLGNEAKKVDSSLASDKALDLDAALGSCSVQYREIQGQESQKFLSYFRPCLIPIEGVFTSKQGNLNGEYQVSMYTCKGDYVVHVKEVPFLRSSLNHEDVFILDTALKIFLFSGCNSTIQERAKALEVVQYIKENKHGGKCEVATIEDGKFVGDSDVGEFWSLFGGYAPIPRDSPCVQESETPPVKLFWINLQGKLCETGSNAFSKEMLETEKCYMLDCDGEIFVWMGRQTFLTERRTAIRAVEEFVRNEGRSNKTHLTFLSEGLESTIFRSYFTNWPKTVEPRLYEEGKEKVAAIFKHQGYEVKELPEEDNEPSIDCTGTIKVWRVDGDELS…
KAH1262410.1	Villin-2 [Glycine max]	GmVLN2	MSSSAKVLDPAFQGVGQRVGTEIWRIENFQPVPLPKSEYGKFYMGDSYIILQTTQGKGSTYFYDLHFWIGKHTSQDEAGTAAIKTVELDAAIGGRAVQHREIQGHESDKFLSYFKPCIIPLEGGVASGFKKPEEEKFETCLYVCRGKRVVRLRQVPFARSSLNHEDVFILDTQNKIYQFNGANSNIQERAKALEVIQFLKEKYHEGKCDVAIVDDGKLDTESDSGEFWVLFGGFAPIGKKVISEDDIIPETIPAQLYSIVDGEVKPVEGELSKSLLENNKCYLLDCGAEMFVWVGRVTQVEERKAACQAVEEFVASQNRPKSTRITRIIQGYETHSFKSNFDSWPSGSASTNAEEGRGKVAALLKQQGMGVKGMTKSTPVNEEIPPLLEGDGKIEVWRI…
XP_040869967.1	villin-3 [Glycine max]	GmVLN3	MSSATKVLDPAFQGVGQKVGTEIWRIEDFQPVPLPRPDYGKFYMGDSYIILQTTQGKGSAYLYDIHFWIGKDTSQDEAGTAAIKTVELDASLGGRAVQHREIQGHESDKFLSYFKPCIIPLEGGVASGFKKPEEEEFETRLYVCRGKRVVRIKQVPFARSSLNHDDVFILDTQNKIYQFNGANSNIQERAKALEVIQLLKEKYHEGKCDVAIVDDGKLDTESDSGEFWVLFGGFAPIGKKIISEDDIVPETIPAQLYSIADGEAKPVEGELSKSLLENYKCYLLDCGAEVFVWVGRVTQVEERKAACQAAEEFLTSQKRPKSTRITRIIQGYETHSFKSNFDSWPSGSATTGADEGRGKVAALLKQQGMGVKGVTKTTSVVEEIPPLLEGGGKMEVWQI…
XP_040863918.1	villin-4 [Glycine max]	GmVLN4	MSVSMRDLDPAFKGAGQKAGLEIWRIENFNPVAIPQSSYGKFFTGDSYVILKTTASKSGALRHDIHYWLGKDTSQDEAGAAAIKTVELDAALGGRAVQYREVQGHETEKFLSYFKPCIIPQEGGAASGFKHVEAEEHKTRLFVCKGKHVVHVKEISFARSSLNHDDIFILDTESKIFQFNGSNSSIQERAKALEVVQYIKDTYHDGKCEIASIEDGKLMADSESGEFWGCFGGFAPLPRRTVSDDDKPADSHPPKLLCVDKGKAEPIESDSLTKELLDTNKCYILDCGLEVFAWMGRNTSLDERKSASGAADELISGTGRPKSHIIRVIEGFETVMFKSKFDSWPQASHATMSEEGRGKVAALLKRQGLDVKGLVKSEPEKEEPQPHIDCTGHLQVWRV…
XP_057428977.1	villin-1 [Lotus japonicus]	LjVLN1	MPILNKDLDSAFQTAGANPGLEVWCIENQLLVPVSKSNHGKFYTGSAYIVLNAVFPKNSPPQYDIHFWLGNDANKVDSGLASDKALELDAALGSCSVQYREIQGQESQKFLSYFKPCLIPIEGVFTSKQGNLNGEYQVILYTCKGDYVVRVKEVPFLRSSLNHEDLFILDTASKIFLFSGCNSTIQERAKALDVVQYIKENRHGGKCEVATIEDGKFVGDSEVGEFWSLFGGYAPIPRESPSVQESEAPSIKLFWINLQGKLCQTGSNALSKEMLETDKCYMLDCDGEIFVWMGRQTLLTERRTAIKAVEEFVRNEGRSIKTHLTFLSEGLESTIFQSYFTNWPKTVEPRLYEEGREKVAAIFKHQGYDVKELPEEENEPSIDCSGTIKVWRVDGEEFS…
XP_057438081.1	villin-3 [Lotus japonicus]	LjVLN2	MSNAAKVLDPAFQGVGQRVGTEIWRIENFQPVPLPKSEHGKFYMGDSYIILQTTQGKGGSYLFDIHFWIGKDTSQDEAGTAAIKTVELDASLGGRAVQHREIQGHESDKFLSYFKPCIIPLEGGVASGFKTPEEEEFETRLYVCKGKRVVRIKQVPFARSSLNHDDVFILDTQDKIYQFNGANSNIQERAKALEVIQLLKEKYHEGKCDVAIVDDGKLDTESDSGEFWVLFGGFAPIGKKVISEDDIVPETIPAQLYSIADGDVKSVEGELSKSLLENSKCYLLDCGAEVYVWVGRVTQVEERKAACQAAEDYVASQKRPKSTRITRVIQGYEPHSFKSNFDSWPSGSATTGAEEGRGKVAAMLKQQGMGLKGVAKSAPVNEEVPPLLEGGGKMEVWLI…
XP_057430426.1	villin-4-like [Lotus japonicus]	LjVLN3	MAVSMKDLDPAFQGAGQKAGLEIWRIENFNPIPVPKSSYGKFFTGDSYVILKTTASKNGALRHDIHYWLGKDTSQDEAGVAAIKTVELDAALGGRAVQYREVQGHETEKFLSYFKPCIIPQEGGVASGFKHAEAEKHKTRLFVCRGKHVVHVKEVPFARSSLNHDDIFVLDTESKIFQFNGSNSCIQERAKALEVVQYIKDTYHEGKCEVAAIEDGKLMADSETGEFWGFFGGFAPLPRKTASDDDKPADSHPPKLLCIEKGQAENVETDSLKRELLDTNKCYILDCGLEVFVWMGRNTSLEERKSASGAADELVSGIDKLKPQIIRVIEGFETVTFRSKFDSWPQTTDVTVSEDGRGKVAALLKRQGVNVKGLLKADPVKEEPQAYIDCTGHLQVWRV…
XP_014518578.1	villin-1 [Vigna radiata var. radiata]	VrVLN1	MPIVTKEMDSAFQTAGANPGLEIWCIENQQLVSVSKSSHGKFYTGSAYLVLNAVFPKIGPPHYDIHYWLGSEAKKVDSSLASEKALELDAALGSCSVQYREIQGQESQKFLSYFRPCLIPIEGVFTSKQGSLNGEYQVHLYTCKGDYVVRVKEVPFMRTSLNHEDVFILDTALKIFLFSGCNSTIQERAKALEVVQYIKENKHGGKCEVATIEDGKFVGDSDVGEFWSLFGGYAPIPREQPPVQESEAPPLKLFWINLQGKLCESGTNVFSKEMLETDKCYMLDCDSEIFVWMGRQTLLTERRTATRAIEDFVRNEGRSSKTHLTFLSEGLESTIFRSYFTNWPKTVELRLYEEGKEKVAAIFKHQGYEVKELPEEDNEPSIDCSGTIKVWRVDGDELS…
XP_022634863.1	villin-3 [Vigna radiata var. radiata]	VrVLN2	MSSATKVLDPAFQGVGQKVGTEIWRIENFQPVPLPRSEYGKFYMGDSYIILQTTQGKGGAYFYDIHFWIGKDTSQDEAGTAAIKTVELDASLGGRAVQYREIQGHESDKFLSYFKPCIIPLEGGVASGFKKPEEEEFETRLYVCRGKRVVRIKQVPFARSSLNHDDVFILDTQNKIYQFNGANSNIQERAKALEVIQLLKEKYHEGKCDVAIVDDGKLDTESDSGEFWVLFGGFAPIGKKVIGEDDIVPEAIPAQLYSIVDGEVKPVEGELSKSLLENYKCYLLDCGAEVFVWVGRVTQVEERKAACQAAEEFVASQKRPKSTRITRIIQGYETHSFKSNFDSWPSGSATTSADEGRGKVAALLKQQGMGVKGAAKSTPVVEEIPPLLEGGGKMEVWQI…
XP_022639622.1	villin-4 [Vigna radiata var. radiata]	VrVLN3	MSVSMRDLDPAFKGAGQKDGLEIWRIENFNPVPIPQSSYGKFFTGDSYMILKTTASKSGALRYDIHYWLGKETSQDEAGTAAIKTVELDAALGGRAVQYREVQGHETEKFLSYFKPCIIPQEGGAASGFKHVEAEKHKTRLFVCKGKHVVHVKEVPFARSSLNHDDVFILDTESKIFQFNGSNSCIQERAKALEVVQFIKDTYHDGKCEIASVEDGKLMSDSESGEFWACFGGFAPLPRRTVSDDDKFADSHPPELLCVGKGKTEPVETDSLTKKLLETNKCYILDCGLEVYVWMGRNTSLDERKSASGAADKLVSGTGRPKSHIVRVIEGFETVMFKSKFDSWPRASQMMSEDGRGKVAALLKRQGLDVKGLLKSEPVKEEPQPYIDCTGHLQVWRVN…
XP_027932059.1	villin-1 [Vigna unguiculata]	VuVLN1	MPIVTKEMDSAFQTAGANPGLEIWCIENQRLVSVSKSSHGKFYTGSAYLVLNAVFPKIGTPHYDIHYWLGSEAKKVDSSLASEKALELDAALGSCSVQYREIQGQESQKFLSYFRPCLIPIEGVFTSKQGSLNGEYQVHLYTCRGDYVVHVKEVPFIRTSLNHEDVFILDTALKIFLFSGCNSTIQERAKALEVVQYIKENKHGGKCEVATIEDGKFVGDSDVGEFWSLFGGYAPIPREQPPVQESEAPPLKLFWINLQGKLCETGTNVFSKEMLETDKCYMLDCDSEIFVWMGKQTLLTERRTATRAIEDFVRNEGRSSKTHLTFLSEGLESTIFRSYFTNWPKTVELRLYEEGKEKVAAIFKHQGYEVKELPEEDNEPSIDCSGTIKVWRVDGDELS…
XP_027934364.1	villin-3-like [Vigna unguiculata]	VuVLN2	MSSSAKVLDPAFQGVGQRVGTEIWRIENFQPVPLPKSEHGKFYMGDSYIILQTTQGKSGSYFYDLHFWIGKDTSQDEAGTAAIKTVELDAALGGRAVQHREIQGHESDKFLSYFKPCIIPLAGGVASGFTKPEEEEFETRLYVCKGKRVVRLRQIPFARSSLNHDDVFIVDTENKIYQFNGANSNIQERAKSLEVIQFLKEKYHKGKCDVAIVDDGKLDTESDSGEFWVLFGGFAPIGKKVVSEDDVIPESIPAQLYSIANGEVTPVEGELSKSLLENNKCYLLDCGAEVFVWVGRVTQVEERKAACQAVEEFVTSQNRPKSTRITRIIQGYETHSFKSNFDSWPSGSANTNAEEGRGKVAALLKQQGMGVKGMAKNTPVNEAIPPLLEGGGKIEVWRI…
XP_027902627.1	villin-4-like [Vigna unguiculata]	VuVLN3	MAVSMRDLDPAFQGAGQKAGLEIWRIENFNPVPVPKSSYGKFFTGDSYVILKTTASKSGALRHDVHYWLGKDTSQDEAGAAAIKTVELDAALGGRAVQYREVQGHETEKFLSYFKPCIIPQEGGVASGFKHPEAEKHKTRLFVCRGKHVVHVKEVPFARASLNHDDIFVLDTESKIFQFNGSNSSIQERAKALEVVQYIKDTYHDGKCDVAAVEDGKLMADPETGEFWGFFGGFAPLPRKTAGDDDKPTDSRPPKLLCIEKGQAEPVEAADSLKRELLDTNKCYILDCGFEVFVWMGRNTSLDERKSASGVADELVSGIDKLKPQIIRVIEGFETVMFRSKFDSWPQTTDVTVSEDGRGKVAALLKRQGVNVKGLLKTDPVREEPQPHIDCTGHLQVWR…
XP_020422290.1	villin-1 [Prunus persica]	PpVLN1	MSIYAKDTDPAFQAAGAKLGLEIWCVENLKLVSVPKSSHGRFYSGSAYVILNTVLPKSGLPQHDIHYWLGHDTNKVDSALASDKALELDAALGSCTVQYRELQGQETGKFLSYFKPCIIPIEGVYASQKEHLNGETYKVSLLACKGDHVVHVKEVPFSRSSLNHSDVFILDTASKIFLFSGCNSSIQERAKALEVVQYIKENKHRANCEVATVEDGKFVGDPEVGEFWSLFGGYAPIPQDPPSSVQKQPDTPFVKLSWISTQGKLHACQTDSLSKEMLETDKCYMVDCDSEIFVWMGKHTSVTERKTSISAAEDFLRNQGRSAGTHSTFITEGLEPAKFRSYFYNWPQTVETKLYEEGRGKVAAMFKQQGYEVKELPDEEDIQPFIDCRGTLKVWRVDC…
XP_007204293.1	villin-2 isoform X2 [Prunus persica]	PpVLN2	MSSSAKALDPAFQGAGQRVGTEIWRIENFQPVPLPKSEHGKFYTGDSYIVLQTTQNKGGAYLYDIHFWIGKDTSQDEAGTAAIKTVELDAVLGGRAVQHREIQGHESDKFLSYFKPCIIPLEGGIASGFTKVEEEEFETRLYICKGKRVVRMKQVPFARSSLNHDDVFILDTENKVFQFNGANSNIQERAKALEVIQFLKEKYHDGTCDVAIVDDGKLDTESDSGEFWVLMGGFAPIGKKVTTEDDVVPEATPPVLYSITGGEVKAVEGELSKSLLENNKCYLLDCGSEVFVWVGRVTQVEDRKAVSQTAEEFLASQNRPKSTRITRVIQGYETHSFKSNFDSWPSGSATSGTEEGRGKVAALLKQQGVGLKGIAKSAPVTEEVPPLLEGGGKMEVWFI…
XP_007204294.1	villin-3 isoform X1 [Prunus persica]	PpVLN3	MSSSAKALDPAFQGAGQRVGTEIWRIENFQPVPLPKSEHGKFYTGDSYIVLQTTQNKGGAYLYDIHFWIGKDTSQDEAGTAAIKTVELDAVLGGRAVQHREIQGHESDKFLSYFKPCIIPLEGGIASGFTKVEEEEFETRLYICKGKRVVRMKQVPFARSSLNHDDVFILDTENKVFQFNGANSNIQERAKALEVIQFLKEKYHDGTCDVAIVDDGKLDTESDSGEFWVLMGGFAPIGKKVTTEDDVVPEATPPVLYSITGGEVKAVEGELSKSLLENNKCYLLDCGSEVFVWVGRVTQVEDRKAVSQTAEEFLASQNRPKSTRITRVIQGYETHSFKSNFDSWPSGSATSGTEEGRGKVAALLKQQGVGLKGIAKSAPVTEEVPPLLEGGGKMEVWFI…
XP_020423835.1	villin-4 [Prunus persica]	PpVLN4	MAVSMRDLDPAFTGAGQKAGLEIWRIENFRPAPVPKSSYGNFFMGDSYVILKTTASKSGALRHDIHYWLGKDTSQDEAGTAAVKTVELDAALGGRAVQYREVQGHETAKFLSNFKPCIIPQEGGVASGFKRAEAEEHKTRLFVCKGKHVVHVKEVPFARSSLSHDDIFILDTQSKIFQFNGSNSSIQERAKALEVLQYIKDTYHDGKCEIASIEDGKLMADAESGEFWGLFGGFAPLPRKTATNEDKCFDSYPTKLLCVEKGKAEPVEADSLMRDLLDTNKCYLLDCGLEMFVWMGRNTSLDERRSASGAAEELVRGPDRSKCHIIRVIEGFETVMFRSKFDSWPQTTDVAVSEDGRGKVAALLKRQGVDVKGLLKADPVKEEPQPYIDCTGNLQVWRV…
XP_010650910.1	villin-1 isoform X1 [Vitis vinifera]	VvVLN1	MEIDPIFQGAGVKAGLEIWCIENLRLVLVPKSSYGKFFSGSAYIILNTVLLKSSSPQHDIHYWLGNDAKEVDSALASDKALELDAALGSQAVQFREIQGLETEKFLSYFKPCIIPIEGVFSSGPGELNCETYQISLFTCKGDHVVHIKEVPFSRSSLNHNDVFILDTASKIFLFSGCNSSIQERAKALEVVQYIKENKHNGKCEVATIEDGKFVGDPDVGEFWGLFGGYAPIPRDIPPSLQKQPDIPNAKLFWIATQGKLCQTVCNMLNKEMLESNKCYMLDCDNEIFVWMGRNTSITERKTSISAAEDFLKSQGRSTRSHLTSLTEGSETAIFRSYFDVWPQLAEPRLYEEGRGKVAAMFKQQGYDVKELPEEDCDSLIDCSGTLKVWRVNDDELFLV…
XP_010653770.1	villin-2 [Vitis vinifera]	VvVLN2	MSSSGKVLDPAFQGVGQRVGTEIWRIENFQPVPLPKSDYGKFYTGDSYIVLQTSPGKGGAYLYDIHFWIGKDTSQDESGTAAIKTVELDTVLGGRAVQHRELQGYESDKFLSYFKPCIIPLEGGIASGFKKPEEEVFETRLYVCKGKRVVRLKQVPFARSSLNHDDVFILDTENKIYQFNGANSNIQERAKALEVIQFFKDKYHEGKCDVAIVDDGKLVAESDSGEFWVLFGGFAPIGKKVATEDDVIPETTPAKLYSITDGQVNAVEGELSKAMLENNKCYLLDCGAEVFVWVGRVTQVEDRKAASQAAEEFVSSQNRPKATRVTRVIQGYETHSFKSNFDSWPSGSAAGGAEEGRGKVAALLKQQGVGVKGMSKGSPVNEEVPPLLEAGGKIEVWRI…
XP_024519849.1	villin-3 [Selaginella moellendorffii]	SmVLN	MAVSMKNVDPAFQGIGQKAGLEIWRIENFVPVPLPKSDHGKFYTGDSYIILKTTALKSGALRYDIHFWLGKATSQDEAGTAAIKSVELDAALGGRAVQYREVQGSESDKFLTYFKPCIIPLEGGCASGFKKPEVEKIEPRLFCCKGRRVVRVKEVPFSRSSLNHDDVFILDTDVKIYQFNGVNSSIQERAKALEVVQFIKDNDHDGKCAVAIVEDGKMAAEADAGEFWGLFGGFAPIGKKASIKENEDEDPGSGKLFICLVDGNVQEVSASSLPRELLETDKCYLLDGGPTVYVWTGRATSLDERKSASKAAEEYIAKKPQTTRITRVIEGFETLPFKSYFGEWTTAGGAPVVSEEGRGKVAALLKQQGVDVKGLLKGASVKEDEPSLFNSSGKLEVWR…
XP_022684453.1	villin-1 isoform X1 [Setaria italica]	SiVLN1	MKGVDDAFLGVGDKPGLDIWCIVGSGLVPVAKPQHGKFYSRNCYIILNTTELKTGVRIHDVHYWVGEEAKEEDYLMASDKAVELDAALGSHAVQYRETQGEESDKFLSYFKPCIIPVHSQSPPHMVGSGHKSSRTTMFRCEGEHVARVKEVPFSRSSLDHKGVFIVDTASKIFIFCGCNSSVQTRAKALDVVKHLKENRHSGRCEIAAIEDGKLVGDSDAGEFWNLFGGYAPIPRDLSEAVSEESMNMPSKIFFWINKRILVPMEAHLLDREILNSDRSYILDCGTEIFLWMGMTTLVSERKTSVTALEDYVHSQGRSSRTVIMTEGHETVEFKLHFQHWPKIVGMKLYNAGREKVAAIFKHQGYDVTEIPEDKPQQLISCDGSLKVWLVDHGCTTLLS…
XP_004984323.1	villin-2 [Setaria italica]	SiVLN2	MSNAKVVLDPAFQGAGHKPGTEIWRIEDFKPVPLPKSDYGKFYCGDSYIVLQTSCNKGGAYLFDIHFWIGKDSSQDEAGTAAIKTVELDTMLGGRAVQHREPQGYESDKFLSYFKPCIIPMEGGFASGFKKPEEDKFETRLYICKGKRAIRVKEVPFSRSSLNHDDVFILDTDKKIYQFNGANSNIQERAKALEVIQHLKEKYHDGVCAVAIVDDGKLQAESDSGEFWVLFGGFAPIGKKAVCDDDIVLETTPPKLYSINNGQLKLEDTVLTKSILENTKCFLLDCGAELFVWVGRVTQVEDRKTASASVEKFIIKENRPKTTRITQVIQGYENHTFKSKFESWPVSNMAGNASTDEGRGKVTALLKQKGVDVKGISKSSAPVNDEVPPLLEGGGKLEV…
XP_004976710.1	villin-4 [Setaria italica]	SiVLN3	MAIHFAPLPPPLPGPSPPTPKEFPNLIGKNITPVSGKGSSATSSMSVSMKDLDPAFRGAGQKDGLEVWRIQNFKPIPVPTSAHGKFYTGDSYIILKTTALKNGSFRHDIHYWLGKDTSQDEAGTAAILTVELDAALGGRAVQYRESQGNETEKFLSYFRPCIMPQQGGIASGFNHVEVNEQEHTRLYVCKGKHVVHVKEVPFARSSLNHDDIFILDTKSKIFQFNGSNSCIQERAKALEVVQYIKDTFHEGRCEVVAVEDGKLMADAEAGEFWALFGGFAPLPKKSPSEDNGEERENVVKLLCINQGKPEQINFDSLARELLESNKCYLLDCGAEMYVWMARSTSLQERKGASEAAEKLLMDDSQTTPHVIKVIEGFETVMFKSKFVEWPPTPDLKLSS…
PWA78204.1	villin [Artemisia annua]	AaVLN1	MSFDKDDHQPVEIVTAACRSRTLGNEVIGSVLGTTNSHLAATEGKTVKYLLTLQNNGALNQLKRTQRKDEEGLTLYPYNRLTTASFDPTADIDVTKRETYLLSAEFREKFGMTKEAFYKLPKLKQNKLKMAL
PWA66425.1	villin 3 [Artemisia annua]	AaVLN2	MGEPLKKLQASNEYSNVCNNLSNDNGDDNRAEETVKETHLNPHECKKLGSAIQRNINIYDCSGLVTRLLPKQPPTSSPFEEDQNMAARLATTMFSSLKGRPIQGYAYCGKEPLQFVAILQPVVVLKLVDLLQSEIENCFKLSPGCYKLTFKHRSKLAGSVSPDPDEVACNELGWYDGADLYEAASDEDFYASDEDASDEDASDEAACNVFVEGACDENSMEQVSVPLSEKTIIHPFTKERLPFTEETILSLNNGTMGFEEAGALLNGNFLSN
PWA54108.1	villin 4 [Artemisia annua]	AaVLN3	MSVSMRDLDPAFQSAGQKAGIEVWRIENFKPVAIPHSSHGKFFTGDSYVILKTIALKSGALRHDIHYWLGKDTSQDEAGAAALKTVELDAALGGRAVQYREVQGHETERFLSYFKPCIIPQEGGIASGFKHVEAEEYKIRMFTCQGKHVVHVKEVPFARSSLNHDDIFILDTANKIFQFNGSNSCIQERAKALEVVQHIKDTYHDGKCDIATVEDGKLMSDAETGEFWGFFGGFAPLPRKTSTEETKSADALPTQLFCLEKGQAEPVAADSLTKELLDTNKCYLLDCVGEIYVWMGRSTSLDERKAASGAAEEYLRSQDRTKSHIIRVIENFETVTFRSKFETWPQSTEVAVSEDGRGKVAALLKRQGLNVRGLLKAAPTKEEPQPYIDCTGNLQVWRV…
GER52596.1	villin [Striga asiatica]	SaVLN1	MSVSLRDLDPAFQGAGQKAGIEIWRIQNFSPVLVPKSSHGKFFTGDSYIILKTTALKNGALNHDIHYWLGKDTSQDEAGSAAIKTVELDAALGSRAVQYREVQGHESERFLSYFKPCIIPQEGGVASGFKHVEPEEHQTRLYECKGKHVVNVPFARSSLNHDDVFILDTKSKIFQFNGSNACIQERAKALEVVQYIKDTYHDGKCDIATIEFWGFFGGFAPLPKKTNADKPNCTNNDATSKLFCVEKGEAVPFEAEAWTRDLLETNKCYILDSGLDVFVWMGRGTSIEERKAASRTVDELLCSLNRSKSRIIRMVEGFEIVTFRTYFESWPQSSNVAVSTDGRGKVAALLKRQGLNVKGLKEEPPREEPQPYIDCSGDLQVWRINDQEKMLLQDQDQNK…
GER52513.1	villin 2 [Striga asiatica]	SaVLN2	MSTSAKALEPAFQGAGQKVGTEIWRIENFQPVPLPKSDYGKFYSGDSYIILQTSPGKGGAYLYDIHFWLGKDTSQDEAGTAAIKTVELDAILGGRAVQYRELQGHESDKFLSYFKPCIIPLEGGVASGFKTPEQEEFETRLYICRGKRNVRLKQVPFLRSSLNHDDVFILDTKEKIYQFNGANSNIQERAKALEVIQFLKEKYHEGTCDVAIVDDGKLQAETDSGEFWVLFGGFAPIGKKVATEDDIIPEKTPAQLYSIIDGQVTSVDGELSKSLLENNKCYLLDCGAEVFVWVGRVTQVDERKTAMRAAEEFVVRQDRPKATRITRVIQGYETHSFKSNFDSWPSGSAPVAEEGRGKVAALLKQQGGVMKGASKSVPVNEEVPPLLEGGGKTEVWRID…
GER29816.1	villin 3 [Striga asiatica]	SaVLN3	MVDGRARFVLTSSGFDREQVDGSLYDGPPVFDEGLEEVEERFDRVLDCSIQILHPDRFRLRVDPPGRSGSQNTGLTGEVDGLYDGPPILDEEPSRLKDETGTAAIKTVEEDTRLYMLQQFHEGKCEVAIVDDGALSKSILGNRKCYLLDCGSKVFVLVGWVTQVEERKSVIRAAEDFVARQGRSQCRSTFVFDRGKRRRFCNSSRNTMVRHHTPATGAQAKLSESGENGFPTSGTPWQVRD
GER38181.1	villin 4 [Striga asiatica]	SaVLN4	MFIIPGLEKGRWNRVSHGKIVGRKEAKRSSVKSLFEAKRSEEKIWERKRMSSNLRSNAKNGRRSSRKGRKLGLGNQGETRGRASSINRWVVGFQKSHVRNVYLPSPALAPISLRMSTLNSWWRMGY
KAJ6756288.1	VILLIN [Salix purpurea]	SpurVLN	MATRLANTMSNSLKGRPVQGRIFQGKEPPQFVALFQPLVILKGGLSSGYKKCIAEKGLPDETYTADSVALFRISGTLVHNDKAVQVDAVATSLNSAECFLLQSGSSIFTWHGNQSTFEQQQLAAKIAEFLKPGVTLKHAKEGTESSAFWFALGGKQSYTSKKFSPEIVRDPHLFTFSFNKGKFQVEEVYNFSQDDLLTEDMLILDTQAEVFVWAGQSVDPKEKQNVFDIGQKYIEMAVSLDGLSPNVPLYKVTEGNEPSFFTSYFSWDPTKAAVQGNSFQKKAALLFGLGHHVVEERSNGNQGGPTQRASALAALSSAFNPSSGKPSHLDRSNGSNQGGTTQRASALAALSSAFKSSPGSKTTTPKPIRNRSGITKKSCCCCSFISSYC
KAJ6747487.1	VILLIN [Salix koriyanagi]	SkVLN	MGDSYIVLQTTPGKGGAYLYDIHFWIGKDTNDGKLDTESDSGEFWVLFGGFAPIGKKVASEDDIIPETTPAKLYSITDGEVKMVDGELSKGLLENNKCYLLDCGSEVFLWVGRVTQVEERKAASQAAEEFVVSQNRPKATRITRLIQGYETHSFKSNFDSWPAGSAAPGAEEGRGKVAALLKQQGVGLKGVTKSAPVNEEVPPLLEGDGKMEVWCINGSAKTQLPKEDIGKFYSGDCYIILYTYHSGDRKEDYLLCCWFGNDSIEEDQKMAARLANTMSNSLKGRPVQGRIFQGKEPPQFIALFQPMVILKGGLSCGYKNSLAEKGLPDVTCTADSIALFRISGTSVHNNKAVQVEAVATSLNPAECFLLQSGSSIFTWHGNQSTFEQQQLAARIAEFL…
KAJ6741799.1	VILLIN [Salix viminalis]	SvVLN	MSTKALDPAFQGVGQRLGTEIWRIENFQPVPLPKSDHGKFYMGDSYIVLQTTPGKGGAYLYDIHFWIGKDTSQDEAGTAAIKTVELDAVLGGRAVQHRELQGHESDKFLAYFRPCIIPLEGGVATGFKKAEEEAFETRLYVCRGKRVVRMKQVPFARSSLNHDDVFILDTENKIYQFNGANSNIQERAKALEVIQFLKEKYHDGTCNVAIVDDGKLDTESDSGEFWVLFGGFAPIGKKVASEDDIIPETTPAKALQFHDVMFSVIIEEWSITDGEVKMVDGELSKGLLENNKCYLLDCGSEVFLWVGRVTQVEERKAASQAAEEFVVSQNRPKATRITRLIQAPGAEEGRGKVAALLKQQGVGLKGVAKSAPVNEEVPPLLEGDGKMEVWCINGSAKTP…
KAJ4725602.1	Villin [Melia azedarach]	MaVLN1	MSLYSKDIDSTFEGAGLKPGLEIWCIENLRLVPVPKSSHGKFYIGSVYIILNTVLLKSGAPQHDIHYWLGNDANKEDSTVASDKALELDAALGSCAVQYREVQGQETEKFLSYFRPCIIPIEGKFSSQSGQLNGETYKISLLTCKGDHAVHVKEVPFSRSSLNHNDVFILDTASKIFLFSGCNSSIQERAKALEVVQYIKEDKHGGKCEVATIEDGKFVGDPDVGEFWSLFGGYAPIPRDSASAVQQQSGASSTTLFWINLQGKLCQIGTNSLNKEVLEKDKCYMLDCGTEVFVWMGRNTSITERRISISASEDFLRNQGRSTGTHLTFLTEGLETTVFRSYFDSWPQRVEPKLYEEGRGKVAAIFKQHGHDVKELPEEDFEPYINCRGILKVWQVNGD…
KAJ4706398.1	villin 2 [Melia azedarach]	MaVLN2	MSTSAKSLDPAFQGAGQRLGTEIWRIENFQPVPLPKSEHGKFYMGDCYIILQTTPGKGGAYLYDIHFWIGKDSSQDEAGTAAIKTVELDAVLGGRAVQHRELQGHESDKFLSYFKPCIIPLEGGVASGFKKPEEEEFETRLYVCKGKRVVRMKQVPFARSSLNHDDVFILDTQNKIYQFNGANSNIQERAKALEVIQFLKEKYHEGTCDVAIVDDGKLDTESDSGEFWVLFGGFAPIGKKVASEDDITAETTPPKLYSIEDGQVKIVEGELSKGILENNKCYLLDRGSEVFVWVGRVTQVEERKAASQTAEEFLSSQNRPKSTRITRVIQGYETHAFKSNFDSWPSGSAAPGAEEGRGKVAALLKQQGVGIKGMGKSTPTNEEVPPLLEGGGKMEVWCI…
KAJ4709284.1	villin 4 [Melia azedarach]	MaVLN3	MAVSMRDLDSAFQGAGQKAGIEIWRIENFKPVPVPKSSYGKFFTGDSYVILKTTASKSGALRHDIHYWLGKDTSQDEAGTAAIKTVELDAALGGRAVQYREVQGHETEKFLSYFKPCIIPQEGGVSSGFKHAEAEEHQTRLFVCRGKHVVHVKEVPFARSSLNHDDIFILDTKSKIFQFNGSNSSIQERAKALEVVQYIKDNYHDGKCDVAAIEDGRLMADAETGEFWGFFGGFAPLPRKTAVDEDRSSDSETTKLYSVDKGQAVPVEADSLTRELLDTNKCYLLDCGMEVFVWMGRNTSLDERKSASGAAEELLKGSDRSKSHIIRVIEGFETVMFRSKFDTWPQTTNVTVSEDGRGKVAALLKRQGVNVKGLLKAEPVKEEPQPYIDCTGNLQVWRV…
CBN78346.1	villin [Ectocarpus siliculosus]	EsVLN	MGGSSDASEDDTAVSHSWADTIPPDSPPLQRRKTFSHYTQVRHNGYLTKRFKLVGAATSSWSRQFCTVHGNILRCFAGKRQYADHEDPVETNIIRAVRPWEAEFSKPYNRGLLIDCEGGETIIARTDTAAEQEEWTEALMTVTDLLGSNPGEGGGAGGAGYDSDDDDDDGNGGGGMQTTYLAQKDELLSRSEATGPCVVVFQVTKTTLRRVDEVDMGHFNNGDVYLVMHAVHEISGDVGGAATGITRTLFYWVGSKASMDKGTVACIKAVELRRALPGPCSIRREDEGQESPEFLVLFDEVTVAEEESGARVLSKVKKWNEQPPIMYSVRMRTSGSDGSDGTSQPERCNRPPLHSSFTVGRIDLDEDQLGNERVLLVDDRNGHVYLWFGTMSTFKHRGF…
