# Supplementary material for: Genome-Wide Analysis of VILLIN Gene Family Associated with Stress Responses in Cotton (Gossypium spp.)
Source: Curr Issues Mol Biol. 2024 Mar 11;46(3):2278–300. doi: 10.3390/cimb46030146 (PMC10969196; doi:10.3390/cimb46030146)
Supplement: Supplementary file 1 [file cimb-46-00146-s001.zip › S3 Table.xlsx]

## Sheet: Sheet1
Supplementary Table S3: Detailed information regarding protein structure predictions, including metrics such as coverage, Global Model Quality Estimation (GMQE), and identity scores for the three-dimensional prediction of GhVLNs proteins by SWISS-MODEL.
Transcript IDs	Coverage	GMQE	Identity
Gohir.D01G187300	100	0.76	81.45
Gohir.D01G120500	100	0.79	82.77
Gohir.D08G029300	100	0.78	83.72
Gohir.D11G329100	100	0.75	70.74
Gohir.A11G312600	100	0.73	99.38
Gohir.A08G018700	100	0.78	83.91
Gohir.D03G069500	100	0.78	92.92
Gohir.A05G089000	100	0.78	70.17
Gohir.A13G212400	100	0.77	78.75
Gohir.A01G131200	100	0.79	83.1
Gohir.A01G197100	100	0.76	80.78
Gohir.D13G216500	100	0.77	78.04
Gohir.D05G090000	100	0.79	70.12
Gohir.A02G107500	100	0.78	92.07
