# Supplementary material for: Genome-Wide Analysis of VILLIN Gene Family Associated with Stress Responses in Cotton (Gossypium spp.)
Source: Curr Issues Mol Biol. 2024 Mar 11;46(3):2278–300. doi: 10.3390/cimb46030146 (PMC10969196; doi:10.3390/cimb46030146)
Supplement: Supplementary file 1 [file cimb-46-00146-s001.zip › S4 Table.xlsx]

## Sheet: Sheet1
Supplementary Table S4: Detailed information regarding protein-protein interactions, including predicted locus, function, and score metrics.
S.No.	Transcript IDs	Query Locus	Predicted Locus	Function	Score
1	Gohir.D01G187300	LOC107944032	LOC107943835	Classical arabinogalactan protein 5.	0.824
			LOC107900684	Conserved oligomeric Golgi complex subunit 6; Required for normal Golgi function.	0.721
			LOC107929448	Conserved oligomeric Golgi complex subunit 6; Required for normal Golgi function.	0.721
			LOC107902040	Conserved oligomeric Golgi complex subunit 4-like.	0.674
			LOC107910613	Conserved oligomeric Golgi complex subunit 4-like.	0.674
			LOC107951042	Conserved oligomeric Golgi complex subunit 4-like.	0.674
			LOC107902823	Leucine-rich repeat extensin-like protein 1.	0.63
			LOC107907026	Uncharacterized protein LOC107907026.	0.63
			LOC107929894	Leucine-rich repeat extensin-like protein 1.	0.63
			LOC107932885	Conserved oligomeric Golgi complex subunit 8; Belongs to the COG8 family.	0.63
2	Gohir.D01G120500	LOC107921145	LOC107943835	Classical arabinogalactan protein 5.	0.824
			LOC107900684	Conserved oligomeric Golgi complex subunit 6; Required for normal Golgi function.	0.721
			LOC107929448	Conserved oligomeric Golgi complex subunit 6; Required for normal Golgi function.	0.721
			LOC107902040	Conserved oligomeric Golgi complex subunit 4-like.	0.674
			LOC107910613	Conserved oligomeric Golgi complex subunit 4-like.	0.674
			LOC107951042	Conserved oligomeric Golgi complex subunit 4-like.	0.674
			LOC107902823	Leucine-rich repeat extensin-like protein 1.	0.63
			LOC107907026	Uncharacterized protein LOC107907026.	0.63
			LOC107929894	Leucine-rich repeat extensin-like protein 1.	0.63
			LOC107932885	Conserved oligomeric Golgi complex subunit 8; Belongs to the COG8 family.	0.63
3	Gohir.D08G029300	LOC107919811	LOC107943835	Classical arabinogalactan protein 5.	0.824
			LOC107900684	Conserved oligomeric Golgi complex subunit 6; Required for normal Golgi function.	0.721
			LOC107929448	Conserved oligomeric Golgi complex subunit 6; Required for normal Golgi function.	0.721
			LOC107902040	Conserved oligomeric Golgi complex subunit 4-like.	0.674
			LOC107910613	Conserved oligomeric Golgi complex subunit 4-like.	0.674
			LOC107951042	Conserved oligomeric Golgi complex subunit 4-like.	0.674
			LOC107902823	Leucine-rich repeat extensin-like protein 1.	0.63
			LOC107907026	Uncharacterized protein LOC107907026.	0.63
			LOC107929894	Leucine-rich repeat extensin-like protein 1.	0.63
			LOC107932885	Conserved oligomeric Golgi complex subunit 8; Belongs to the COG8 family.	0.63
4	Gohir.D11G329100	LOC107923501	LOC107943835	Classical arabinogalactan protein 5.	0.824
			LOC107900684	Conserved oligomeric Golgi complex subunit 6; Required for normal Golgi function.	0.721
			LOC107929448	Conserved oligomeric Golgi complex subunit 6; Required for normal Golgi function.	0.721
			LOC107902040	Conserved oligomeric Golgi complex subunit 4-like.	0.674
			LOC107910613	Conserved oligomeric Golgi complex subunit 4-like.	0.674
			LOC107951042	Conserved oligomeric Golgi complex subunit 4-like.	0.674
			LOC107902823	Leucine-rich repeat extensin-like protein 1.	0.63
			LOC107907026	Uncharacterized protein LOC107907026.	0.63
			LOC107929894	Leucine-rich repeat extensin-like protein 1.	0.63
			LOC107932885	Conserved oligomeric Golgi complex subunit 8; Belongs to the COG8 family.	0.63
5	Gohir.A11G312600	LOC107923501	LOC107943835	Classical arabinogalactan protein 5.	0.824
			LOC107900684	Conserved oligomeric Golgi complex subunit 6; Required for normal Golgi function.	0.721
			LOC107929448	Conserved oligomeric Golgi complex subunit 6; Required for normal Golgi function.	0.721
			LOC107902040	Conserved oligomeric Golgi complex subunit 4-like.	0.674
			LOC107910613	Conserved oligomeric Golgi complex subunit 4-like.	0.674
			LOC107951042	Conserved oligomeric Golgi complex subunit 4-like.	0.674
			LOC107902823	Leucine-rich repeat extensin-like protein 1.	0.63
			LOC107907026	Uncharacterized protein LOC107907026.	0.63
			LOC107929894	Leucine-rich repeat extensin-like protein 1.	0.63
			LOC107932885	Conserved oligomeric Golgi complex subunit 8; Belongs to the COG8 family.	0.63
6	Gohir.A08G018700	LOC107926230	LOC107943835	Classical arabinogalactan protein 5.	0.824
			LOC107900684	Conserved oligomeric Golgi complex subunit 6; Required for normal Golgi function.	0.721
			LOC107929448	Conserved oligomeric Golgi complex subunit 6; Required for normal Golgi function.	0.721
			LOC107902040	Conserved oligomeric Golgi complex subunit 4-like.	0.674
			LOC107910613	Conserved oligomeric Golgi complex subunit 4-like.	0.674
			LOC107951042	Conserved oligomeric Golgi complex subunit 4-like.	0.674
			LOC107902823	Leucine-rich repeat extensin-like protein 1.	0.63
			LOC107907026	Uncharacterized protein LOC107907026.	0.63
			LOC107929894	Leucine-rich repeat extensin-like protein 1.	0.63
			LOC107932885	Conserved oligomeric Golgi complex subunit 8; Belongs to the COG8 family.	0.63
7	Gohir.D03G069500	LOC107945380	LOC107943835	Classical arabinogalactan protein 5.	0.824
			LOC107900684	Conserved oligomeric Golgi complex subunit 6; Required for normal Golgi function.	0.721
			LOC107929448	Conserved oligomeric Golgi complex subunit 6; Required for normal Golgi function.	0.721
			LOC107902040	Conserved oligomeric Golgi complex subunit 4-like.	0.674
			LOC107910613	Conserved oligomeric Golgi complex subunit 4-like.	0.674
			LOC107951042	Conserved oligomeric Golgi complex subunit 4-like.	0.674
			LOC107902823	Leucine-rich repeat extensin-like protein 1.	0.63
			LOC107907026	Uncharacterized protein LOC107907026.	0.63
			LOC107929894	Leucine-rich repeat extensin-like protein 1.	0.63
			LOC107932885	Conserved oligomeric Golgi complex subunit 8; Belongs to the COG8 family.	0.63
8	Gohir.A05G089000	LOC107959185	LOC107943835	Classical arabinogalactan protein 5.	0.824
			LOC107900684	Conserved oligomeric Golgi complex subunit 6; Required for normal Golgi function.	0.721
			LOC107929448	Conserved oligomeric Golgi complex subunit 6; Required for normal Golgi function.	0.721
			LOC107896248	Gamma-tubulin complex component; Gamma-tubulin complex is necessary for microtubule nucleation at the centrosome; Belongs to the TUBGCP family.	0.698
			LOC107902040	Conserved oligomeric Golgi complex subunit 4-like.	0.674
			LOC107910613	Conserved oligomeric Golgi complex subunit 4-like.	0.674
			LOC107951042	Conserved oligomeric Golgi complex subunit 4-like.	0.674
			LOC107934212	Ammonium transporter.	0.659
			LOC107953962	Ammonium transporter.	0.659
			LOC107932458	Actin.	0.634
9	Gohir.A13G212400	LOC107944182	LOC107932458	Actin.	0.914
			ACT_GOSHI	Actin; Actins are highly conserved proteins that are involved in various types of cell motility and are ubiquitously expressed in all eukaryotic cells; Belongs to the actin family.	0.914
			ACT11	Actin-7.	0.914
			ACT2	Actin-7-like.	0.914
			LOC107943835	Classical arabinogalactan protein 5.	0.824
			LOC107900684	Conserved oligomeric Golgi complex subunit 6; Required for normal Golgi function.	0.721
			LOC107929448	Conserved oligomeric Golgi complex subunit 6; Required for normal Golgi function.	0.721
			LOC107902040	Conserved oligomeric Golgi complex subunit 4-like.	0.674
			LOC107910613	Conserved oligomeric Golgi complex subunit 4-like.	0.674
			LOC107951042	Conserved oligomeric Golgi complex subunit 4-like.	0.674
10	Gohir.A01G131200	LOC107921145	LOC107943835	Classical arabinogalactan protein 5.	0.824
			LOC107900684	Conserved oligomeric Golgi complex subunit 6; Required for normal Golgi function.	0.721
			LOC107929448	Conserved oligomeric Golgi complex subunit 6; Required for normal Golgi function.	0.721
			LOC107902040	Conserved oligomeric Golgi complex subunit 4-like.	0.674
			LOC107910613	Conserved oligomeric Golgi complex subunit 4-like.	0.674
			LOC107951042	Conserved oligomeric Golgi complex subunit 4-like.	0.674
			LOC107902823	Leucine-rich repeat extensin-like protein 1.	0.63
			LOC107907026	Uncharacterized protein LOC107907026.	0.63
			LOC107929894	Leucine-rich repeat extensin-like protein 1.	0.63
			LOC107932885	Conserved oligomeric Golgi complex subunit 8; Belongs to the COG8 family.	0.63
11	Gohir.A01G197100	LOC107922079	LOC107943835	Classical arabinogalactan protein 5.	0.824
			LOC107900684	Conserved oligomeric Golgi complex subunit 6; Required for normal Golgi function.	0.721
			LOC107929448	Conserved oligomeric Golgi complex subunit 6; Required for normal Golgi function.	0.721
			LOC107902040	Conserved oligomeric Golgi complex subunit 4-like.	0.674
			LOC107910613	Conserved oligomeric Golgi complex subunit 4-like.	0.674
			LOC107951042	Conserved oligomeric Golgi complex subunit 4-like.	0.674
			LOC107902823	Leucine-rich repeat extensin-like protein 1.	0.63
			LOC107907026	Uncharacterized protein LOC107907026.	0.63
			LOC107929894	Leucine-rich repeat extensin-like protein 1.	0.63
			LOC107932885	Conserved oligomeric Golgi complex subunit 8; Belongs to the COG8 family.	0.63
12	Gohir.D13G216500	LOC107944182	LOC107932458	Actin.	0.914
			ACT_GOSHI	Actin; Actins are highly conserved proteins that are involved in various types of cell motility and are ubiquitously expressed in all eukaryotic cells; Belongs to the actin family.	0.914
			ACT11	Actin-7.	0.914
			ACT2	Actin-7-like.	0.914
			LOC107943835	Classical arabinogalactan protein 5.	0.824
			LOC107900684	Conserved oligomeric Golgi complex subunit 6; Required for normal Golgi function.	0.721
			LOC107929448	Conserved oligomeric Golgi complex subunit 6; Required for normal Golgi function.	0.721
			LOC107902040	Conserved oligomeric Golgi complex subunit 4-like.	0.674
			LOC107910613	Conserved oligomeric Golgi complex subunit 4-like.	0.674
			LOC107951042	Conserved oligomeric Golgi complex subunit 4-like.	0.674
13	Gohir.D05G090000	LOC107906615	LOC107943835	Classical arabinogalactan protein 5.	0.824
			LOC107900684	Conserved oligomeric Golgi complex subunit 6; Required for normal Golgi function.	0.721
			LOC107929448	Conserved oligomeric Golgi complex subunit 6; Required for normal Golgi function.	0.721
			LOC107896248	Gamma-tubulin complex component; Gamma-tubulin complex is necessary for microtubule nucleation at the centrosome; Belongs to the TUBGCP family.	0.698
			LOC107902040	Conserved oligomeric Golgi complex subunit 4-like.	0.674
			LOC107910613	Conserved oligomeric Golgi complex subunit 4-like.	0.674
			LOC107951042	Conserved oligomeric Golgi complex subunit 4-like.	0.674
			LOC107934212	Ammonium transporter.	0.659
			LOC107953962	Ammonium transporter.	0.659
			LOC107932458	Actin.	0.634
14	Gohir.A02G107500	LOC107934027	LOC107943835	Classical arabinogalactan protein 5.	0.824
			LOC107900684	Conserved oligomeric Golgi complex subunit 6; Required for normal Golgi function.	0.721
			LOC107929448	Conserved oligomeric Golgi complex subunit 6; Required for normal Golgi function.	0.721
			LOC107902040	Conserved oligomeric Golgi complex subunit 4-like.	0.674
			LOC107910613	Conserved oligomeric Golgi complex subunit 4-like.	0.674
			LOC107951042	Conserved oligomeric Golgi complex subunit 4-like.	0.674
			LOC107902823	Leucine-rich repeat extensin-like protein 1.	0.63
			LOC107907026	Uncharacterized protein LOC107907026.	0.63
			LOC107929894	Leucine-rich repeat extensin-like protein 1.	0.63
			LOC107932885	Conserved oligomeric Golgi complex subunit 8; Belongs to the COG8 family.	0.63
